# Supplementary material for: ANGPTL2‐mediated epigenetic repression of MHC‐I in tumor cells accelerates tumor immune evasion
Source: Mol Oncol. 2023 Aug 7;17(12):2637–58. doi: 10.1002/1878-0261.13490 (PMC10701769; doi:10.1002/1878-0261.13490)
Supplement: Supplementary file 5 — Table S4. A gene expression dataset of human cancer lines. [file MOL2-17-2637-s002.xlsx]

## Sheet: Sheet1
Table S4. A gene expression dataset of human cancer lines
DepMap ID	ANGPTL2 log2(TPM+1) Expression 22Q2 Public	HLA-B log2(TPM+1) Expression 22Q2 Public	HLA-C log2(TPM+1) Expression 22Q2 Public	JARID2 log2(TPM+1) Expression 22Q2 Public	Cell Line Name	Primary Disease	Lineage	Tumor Type
ACH-000708	0.0840643	9.30026	8.82991	2.13093	SNU283	Colon/Colorectal Cancer	Colorectal	Metastasis
ACH-000528	0.0565835	4.13914	8.84558	3.88753	ABC1	Lung Cancer	Lung	Metastasis
ACH-000167	0.214125	9.649	8.21723	3.21257	KE97	Myeloma	Plasma Cell	Metastasis
ACH-000351	8.26885	9.34323	7.83093	3.91934	MKN1	Gastric Cancer	Gastric	Metastasis
ACH-000828	0.0976108	6.25607	8.03623	3.87283	ZR7530	Breast Cancer	Breast	Metastasis
ACH-000765	0.263034	8.85776	7.59738	4.50208	WM983B	Skin Cancer	Skin	Metastasis
ACH-000800	3.96532	1.07039	0.773996	4.11686	NCIH446	Lung Cancer	Lung	Metastasis
ACH-000678	0.0143553	10.6876	9.09032	3.38681	MKN7	Gastric Cancer	Gastric	Metastasis
ACH-000465	0.163499	4.8334	6.88338	4.39712	SKMEL1	Skin Cancer	Skin	Metastasis
ACH-000138	0.238787	9.4353	9.03653	3.4019	CFPAC1	Pancreatic Cancer	Pancreas	Metastasis
ACH-000117	0.0426443	7.36737	8.33441	3.48156	EFM192A	Breast Cancer	Breast	Metastasis
ACH-000520	1.82782	11.5488	10.4446	3.15543	59M	Ovarian Cancer	Ovary	Metastasis
ACH-000017	0.0285692	4.28983	4.71644	3.75596	SKBR3	Breast Cancer	Breast	Metastasis
ACH-001385	1.17632	4.56803	5.03826	1.30451	RPMI2650	Head and Neck Cancer	Upper Aerodigestive	Metastasis
ACH-000785	0.0426443	4.80219	7.30807	3.61117	NCIH2126	Lung Cancer	Lung	Metastasis
ACH-000627	0.0426443	10.0635	10.0642	3.74416	LCLC103H	Lung Cancer	Lung	Metastasis
ACH-000704	5.36702	4.47573	8.01424	2.51096	OAW42	Ovarian Cancer	Ovary	Metastasis
ACH-000392	0	7.84059	8.5416	1.60881	CALU3	Lung Cancer	Lung	Metastasis
ACH-000856	1.85997	3.39094	5.1152	3.8953	CAL51	Breast Cancer	Breast	Metastasis
ACH-002687	0	4.82883	6.52654	2.21101	WM3772F	Eye Cancer	Eye	Metastasis
ACH-000685	0.0703893	6.87024	7.21451	2.96532	L33	Pancreatic Cancer	Pancreas	Metastasis
ACH-001283	3.25399	1.20163	4.41752	3.853	TC106	Bone Cancer	Bone	Metastasis
ACH-000035	0.0285692	6.93109	9.26519	2.29866	NCIH1650	Lung Cancer	Lung	Metastasis
ACH-001200	0.0285692	1.32769	3.03386	0.275007	STM9101	Rhabdoid	Soft Tissue	Metastasis
ACH-000322	0.0143553	8.77538	7.76547	4.32769	HT144	Skin Cancer	Skin	Metastasis
ACH-002508	3.33771	11.0991	10.1816	3.7761	WM3211	Skin Cancer	Skin	Metastasis
ACH-000222	4.51979	6.12412	6.30579	1.9782	ASPC1	Pancreatic Cancer	Pancreas	Metastasis
ACH-000260	3.54226	5.00854	5.57743	3.92884	SKNAS	Neuroblastoma	Peripheral Nervous System	Metastasis
ACH-001184	0.871844	0.367371	3.0072	4.29866	SCMCRM2	Sarcoma	Soft Tissue	Metastasis
ACH-000638	0.0565835	7.99831	7.83857	3.58976	NCIH441	Lung Cancer	Lung	Metastasis
ACH-000894	0.124328	9.73784	10.3856	2.33342	NCIH1869	Lung Cancer	Lung	Metastasis
ACH-000344	0.163499	7.06199	7.8098	2.07382	SNU668	Gastric Cancer	Gastric	Metastasis
ACH-001861	0	10.6171	9.8943	4.27947	TGBC1TKB	Gallbladder Cancer	Bile Duct	Metastasis
ACH-000632	0.0703893	9.38713	9.14103	4.62585	HS944T	Skin Cancer	Skin	Metastasis
ACH-000332	3.23113	9.43661	8.18398	2.37851	YAPC	Pancreatic Cancer	Pancreas	Metastasis
ACH-000179	1.32769	1.99639	6.12143	4.74255	NCIH1618	Lung Cancer	Lung	Metastasis
ACH-000406	0	9.38939	9.04535	4.28318	U937	Leukemia	Blood	Metastasis
ACH-000441	0.0143553	8.4195	8.44037	4.5373	SH4	Skin Cancer	Skin	Metastasis
ACH-001336	0	7.9596	8.36413	4.15866	CASKI	Cervical Cancer	Cervix	Metastasis
ACH-000033	0.0143553	7.0387	8.97496	2.62994	NCIH1819	Lung Cancer	Lung	Metastasis
ACH-000019	0.0143553	3.30451	5.78162	4.51979	MCF7	Breast Cancer	Breast	Metastasis
ACH-000330	0.782409	3.39232	5.29793	4.85997	EFM19	Breast Cancer	Breast	Metastasis
ACH-000871	2.28096	1.15704	7.22651	3.70708	NCIH510	Lung Cancer	Lung	Metastasis
ACH-001403	2.90881	7.20006	6.91145	0	TO14	Ovarian Cancer	Ovary	Metastasis
ACH-000805	0.0426443	4.44029	7.45311	4.34483	COLO679	Skin Cancer	Skin	Metastasis
ACH-000847	3.84599	5.6091	4.58616	2.49057	HGC27	Gastric Cancer	Gastric	Metastasis
ACH-001382	2.20789	7.73545	8.54616	1.38405	PACADD188	Pancreatic Cancer	Pancreas	Metastasis
ACH-000858	0.411426	6.39403	6.57046	1.32193	KNS62	Lung Cancer	Lung	Metastasis
ACH-000749	4.4489	6.56316	6.66206	4.25323	DMS273	Lung Cancer	Lung	Metastasis
ACH-000358	4.51854	1.88753	5.37051	4.26828	NCIH69	Lung Cancer	Lung	Metastasis
ACH-000213	1.43829	8.62282	9.46526	2.33914	HUPT4	Pancreatic Cancer	Pancreas	Metastasis
ACH-001408	0	9.15355	8.53041	4.47573	UMUC14	Bladder Cancer	Urinary Tract	Metastasis
ACH-001407	0	9.14944	8.96506	2.60644	UMUC13	Bladder Cancer	Urinary Tract	Metastasis
ACH-000594	1.42223	6.67779	8.80713	3.72137	DMS153	Lung Cancer	Lung	Metastasis
ACH-000310	4.25096	1.08406	1.08406	5.03078	IMR32	Neuroblastoma	Peripheral Nervous System	Metastasis
ACH-001498	0	6.79403	5.05398	0.948601	FARAGE	Lymphoma	Lymphocyte	Metastasis
ACH-000203	3.849	3.87676	5.49249	4.14241	NH6	Neuroblastoma	Peripheral Nervous System	Metastasis
ACH-001607	1.36737	6.80038	7.77827	3.99458	NOZ	Gallbladder Cancer	Bile Duct	Metastasis
ACH-001441	0	6.36177	5.24527	3.47119	921	Eye Cancer	Eye	Metastasis
ACH-000055	2.01436	3.01614	1.95977	2.99639	D283MED	Brain Cancer	Central Nervous System	Metastasis
ACH-000485	0.0840643	3.65306	5.1127	2.46989	GSU	Gastric Cancer	Gastric	Metastasis
ACH-000672	0.0143553	6.92825	7.02956	4.17712	IALM	Lung Cancer	Lung	Metastasis
ACH-000491	0.863938	6.96116	7.95076	2.24489	NCIH716	Colon/Colorectal Cancer	Colorectal	Metastasis
ACH-001703	0.0143553	9.68839	7.10171	1.23266	VAL	Lymphoma	Lymphocyte	Metastasis
ACH-001568	0.0285692	5.38474	6.94918	3.30159	MM386	Skin Cancer	Skin	Metastasis
ACH-000711	0.0143553	7.66391	9.4957	3.51096	JIMT1	Breast Cancer	Breast	Metastasis
ACH-001515	0	8.32908	7.54635	2.82985	HCS2	Cervical Cancer	Cervix	Metastasis
ACH-002847	1.26303	8.16732	8.03678	3.60999	YUHOIN0650	Unknown	Unknown	Metastasis
ACH-000354	0.0840643	8.4818	7.96457	2.89142	CAPAN1	Pancreatic Cancer	Pancreas	Metastasis
ACH-000360	0.0143553	8.93065	8.81038	2.34483	NCIH508	Colon/Colorectal Cancer	Colorectal	Metastasis
ACH-001368	0.0426443	6.23074	7.95257	1.89918	OACM51	Esophageal Cancer	Esophagus	Metastasis
ACH-000945	0.214125	7.32391	9.27531	3.75061	NCIH650	Lung Cancer	Lung	Metastasis
ACH-000662	0.137504	7.34651	8.45133	3.68257	CORL23	Lung Cancer	Lung	Metastasis
ACH-002458	0	9.40474	8.34589	4.06437	HT144SKINFV1	Skin Cancer	Skin	Metastasis
ACH-000248	0.0565835	5.16471	5.80349	4.55275	AU565	Breast Cancer	Breast	Metastasis
ACH-000282	0.0426443	5.83137	6.54334	3.34341	NCIH1755	Lung Cancer	Lung	Metastasis
ACH-000261	0.0840643	8.80235	7.89112	3.13258	RERFLCAI	Lung Cancer	Lung	Metastasis
ACH-000722	0.0285692	3.27202	5.29205	2.40327	SNUC1	Colon/Colorectal Cancer	Colorectal	Metastasis
ACH-001619	2.52105	7.86468	9.10449	1.51096	OCUG1	Gallbladder Cancer	Bile Duct	Metastasis
ACH-001569	1.87971	8.29737	7.57909	3.20163	MM415	Skin Cancer	Skin	Metastasis
ACH-000949	0.226509	5.49057	6.23036	2.69599	TGBC11TKB	Gastric Cancer	Gastric	Metastasis
ACH-000897	3.58976	7.35579	8.97631	3.3799	FTC238	Thyroid Cancer	Thyroid	Metastasis
ACH-001626	0.0565835	8.69164	7.69926	2.57289	OSC20	Head and Neck Cancer	Upper Aerodigestive	Metastasis
ACH-001973	2.93357	8.53341	7.45376	3.37712	MM485	Skin Cancer	Skin	Metastasis
ACH-001340	2.46728	8.40331	8.69136	2.21412	COV413A	Ovarian Cancer	Ovary	Metastasis
ACH-000546	0.250962	9.18629	9.91422	3.75702	HSC4	Head and Neck Cancer	Upper Aerodigestive	Metastasis
ACH-002018	0	5.15987	6.2502	3.9222	OMM25	Eye Cancer	Eye	Metastasis
ACH-000153	3.22188	6.70667	6.39163	2.48543	NCIH2052	Lung Cancer	Lung	Metastasis
ACH-000116	3.1811	7.76135	8.97479	3.55704	OAW28	Ovarian Cancer	Ovary	Metastasis
ACH-000815	2.21412	10.5296	8.70138	3.83794	KMH2	Lymphoma	Lymphocyte	Metastasis
ACH-000517	1.08406	9.35663	8.83942	2.36177	SNU410	Pancreatic Cancer	Pancreas	Metastasis
ACH-000108	0.0143553	8.67694	8.20041	2.25399	KP3	Pancreatic Cancer	Pancreas	Metastasis
ACH-000656	0.0703893	10.7447	8.67051	3.39094	SUDHL8	Lymphoma	Lymphocyte	Metastasis
ACH-000866	0.0976108	8.4463	8.13525	4.80839	NCIH1048	Lung Cancer	Lung	Metastasis
ACH-000758	0.0703893	8.7107	8.33651	3.56194	MKN74	Gastric Cancer	Gastric	Metastasis
ACH-000258	1.37295	7.77466	7.89579	3.14731	DU4475	Breast Cancer	Breast	Metastasis
ACH-000391	2.81147	7.31061	8.01374	4.28983	MHHES1	Bone Cancer	Bone	Metastasis
ACH-000532	0.0143553	8.22168	7.37365	0.9855	SNU61	Colon/Colorectal Cancer	Colorectal	Metastasis
ACH-000586	0.443607	7.2318	7.71294	4.56071	NCIH1876	Lung Cancer	Lung	Metastasis
ACH-000561	0.739848	6.43463	6.51806	4.32984	TDOTT	Esophageal Cancer	Esophagus	Metastasis
ACH-000394	0.124328	3.67016	6.96128	3.41278	NCIH2081	Lung Cancer	Lung	Metastasis
ACH-000989	0.0426443	7.43613	8.25904	2.84197	SNU175	Colon/Colorectal Cancer	Colorectal	Metastasis
ACH-000379	0.0426443	8.59727	9.60888	3.23113	NCIH1781	Lung Cancer	Lung	Metastasis
ACH-000300	0.0426443	9.54344	10.2408	3.17473	SLR25	Kidney Cancer	Kidney	Metastasis
ACH-000816	5.25475	1.52105	2.42492	5.48961	NCIH524	Lung Cancer	Lung	Metastasis
ACH-000511	3.22959	7.78319	7.58984	3.64039	CALU1	Lung Cancer	Lung	Metastasis
ACH-000523	3.02503	4.46009	3.82883	4.49889	NCIH1184	Lung Cancer	Lung	Metastasis
ACH-000562	0.124328	10.9004	9.62059	2.02857	HCC78	Lung Cancer	Lung	Metastasis
ACH-000834	0.0840643	6.45697	7.2148	2.7761	UMUC1	Bladder Cancer	Urinary Tract	Metastasis
ACH-000399	0.176323	9.19158	10.5702	3.56682	NCIH2196	Lung Cancer	Lung	Metastasis
ACH-000507	0.124328	7.91516	8.1634	2.7137	KE39	Gastric Cancer	Gastric	Metastasis
ACH-000066	0.250962	8.7974	9.53533	1.848	HCC4006	Lung Cancer	Lung	Metastasis
ACH-000022	0.0565835	4.79442	6.79103	2.09085	PATU8988S	Pancreatic Cancer	Pancreas	Metastasis
ACH-000334	0.0703893	2.90881	1.80323	0.443607	DB	Lymphoma	Lymphocyte	Metastasis
ACH-002461	2.75061	10.4542	9.4249	3.35332	RVH421SKINFV1	Skin Cancer	Skin	Metastasis
ACH-001041	3.39094	3.83996	6.95233	3.20477	CHL1DM	Skin Cancer	Skin	Metastasis
ACH-001630	0.31034	6.2948	7.91516	1.53107	PEO1	Ovarian Cancer	Ovary	Metastasis
ACH-001392	0.15056	6.60363	5.39094	2.14078	SUM185PE	Breast Cancer	Breast	Metastasis
ACH-000403	0.0840643	9.92498	9.15464	4.15218	NCIH747	Colon/Colorectal Cancer	Colorectal	Metastasis
ACH-000400	0.238787	3.36457	7.02459	2.33342	SKCO1	Colon/Colorectal Cancer	Colorectal	Metastasis
ACH-000799	0.321928	9.24712	9.84128	3.54967	HS695T	Skin Cancer	Skin	Metastasis
ACH-000736	0.124328	7.10685	8.29971	2.73118	SNU601	Gastric Cancer	Gastric	Metastasis
ACH-000876	0.0565835	8.87823	9.08842	2.4489	MDAMB415	Breast Cancer	Breast	Metastasis
ACH-000381	0.0565835	9.08103	9.42047	2.34483	T84	Colon/Colorectal Cancer	Colorectal	Metastasis
ACH-000296	0.333424	2.81967	4.15543	5.41684	OUMS23	Colon/Colorectal Cancer	Colorectal	Metastasis
ACH-001360	0	5.25172	6.38853	1.76553	MS751	Cervical Cancer	Cervix	Metastasis
ACH-000639	3.06695	1.1635	3.79909	3.67694	NCIH211	Lung Cancer	Lung	Metastasis
ACH-000094	0.0565835	7.3258	8.66413	2.11437	HPAFII	Pancreatic Cancer	Pancreas	Metastasis
ACH-000361	0.0143553	7.98288	7.72315	2.89918	SKHEP1	Liver Cancer	Liver	Metastasis
ACH-000719	0.0426443	9.93506	8.2604	2.08406	RMGI	Ovarian Cancer	Ovary	Metastasis
ACH-001396	0.124328	5.98322	7.20369	1.53107	SUM52PE	Breast Cancer	Breast	Metastasis
ACH-002048	3.69042	0.765535	1.74846	3.45681	RMSYM	Sarcoma	Soft Tissue	Metastasis
ACH-000125	5.29352	8.69021	8.35966	2.81967	TO175T	Non-Cancerous	Fibroblast	Metastasis
ACH-001278	0.0285692	4.20633	7.05257	3.18269	BIN67	Ovarian Cancer	Ovary	Metastasis
ACH-000674	0.0426443	6.11478	6.54998	2.39232	NUGC4	Gastric Cancer	Gastric	Metastasis
ACH-000670	0.0143553	5.70321	6.38526	2.97269	SBC5	Lung Cancer	Lung	Metastasis
ACH-000303	0.0703893	9.56362	8.0648	1.32193	SNU5	Gastric Cancer	Gastric	Metastasis
ACH-001551	4.13258	6.97097	5.07082	2.74416	MCC142	Skin Cancer	Skin	Metastasis
ACH-000793	0.189034	9.19153	8.85894	2.3978	KATOIII	Gastric Cancer	Gastric	Metastasis
ACH-001389	0.0285692	8.69575	7.70819	3.1811	SUM1315MO2	Breast Cancer	Breast	Metastasis
ACH-000551	0.0565835	1.852	2.91839	4.07382	K562	Leukemia	Blood	Metastasis
ACH-001163	0	3.89918	5.39472	1.79494	CCLFPEDS0001T	Kidney Cancer	Kidney	Metastasis
ACH-000744	0.0285692	6.32085	6.02901	4.76075	NCIH1623	Lung Cancer	Lung	Metastasis
ACH-000247	0.0285692	7.82228	8.55582	1.38957	OCUM1	Gastric Cancer	Gastric	Metastasis
ACH-000947	0.0426443	8.05983	7.45327	3.43029	OVK18	Ovarian Cancer	Ovary	Metastasis
ACH-000525	4.70929	2.24184	2.12433	6.10434	NCIH2171	Lung Cancer	Lung	Metastasis
ACH-000853	0.15056	6.01592	8.88151	2.95791	NCIH661	Lung Cancer	Lung	Metastasis
ACH-001664	0	6.80439	6.52763	3.91552	SNU638	Gastric Cancer	Gastric	Metastasis
ACH-000955	0.0285692	8.51475	7.47849	4.06091	SNU407	Colon/Colorectal Cancer	Colorectal	Metastasis
ACH-001647	0	9.28866	7.80542	3.32337	SHI1	Leukemia	Blood	Metastasis
ACH-000683	0.0426443	6.72329	6.51869	4.6094	SNU503	Colon/Colorectal Cancer	Colorectal	Metastasis
ACH-002017	4.87184	2.17632	2.89336	4.26153	OMM1	Eye Cancer	Eye	Metastasis
ACH-001625	0.0565835	6.86406	8.30925	2.26303	OSC19	Head and Neck Cancer	Upper Aerodigestive	Metastasis
ACH-000506	0.176323	5.46369	6.37156	4.01078	NCIH146	Lung Cancer	Lung	Metastasis
ACH-000603	0.111031	8.66931	8.42819	2.92979	BEN	Lung Cancer	Lung	Metastasis
ACH-002460	0	9.42148	8.1394	4.48736	HT144SKINFV2	Skin Cancer	Skin	Metastasis
ACH-002039	0	5.30634	6.33217	3.47508	PK8	Pancreatic Cancer	Pancreas	Metastasis
ACH-000118	0.275007	9.99506	8.27403	2.26903	HUPT3	Pancreatic Cancer	Pancreas	Metastasis
ACH-000614	2.78031	8.21403	8.62717	4.48543	RVH421	Skin Cancer	Skin	Metastasis
ACH-001386	3.53356	1.1635	2.15704	4.10852	SCLC22H	Lung Cancer	Lung	Metastasis
ACH-001525	0.0143553	9.18945	7.94556	3.36036	HT3	Cervical Cancer	Cervix	Metastasis
ACH-000014	1.5509	8.72564	9.57016	4.49889	HS294T	Skin Cancer	Skin	Metastasis
ACH-002785	0.0565835	10.5812	9.4416	3.36597	NCCLMS1C1	Unknown	Soft Tissue	Metastasis
ACH-000129	3.94579	7.27006	5.9542	4.0365	NCIH1341	Lung Cancer	Lung	Metastasis
ACH-000490	0.321928	7.07543	7.23237	3.39506	SF767	Cervical Cancer	Cervix	Metastasis
ACH-000434	1.04963	4.10266	3.42492	3.71039	NCIH1915	Lung Cancer	Lung	Metastasis
ACH-000089	0.0426443	9.24479	8.79529	2.36737	NCIH684	Colon/Colorectal Cancer	Colorectal	Metastasis
ACH-000265	0.0426443	6.19476	6.43463	2.5656	KP4	Pancreatic Cancer	Pancreas	Metastasis
ACH-000348	6.12536	10.4852	10.2316	3.88264	RPMI7951	Skin Cancer	Skin	Metastasis
ACH-000621	0.0285692	10.3252	9.819	2.87578	MDAMB157	Breast Cancer	Breast	Metastasis
ACH-000056	0.286881	8.61817	7.16631	2.42223	DOHH2	Lymphoma	Lymphocyte	Metastasis
ACH-000514	1.57531	1.48543	3.22959	2.75489	NCIH1092	Lung Cancer	Lung	Metastasis
ACH-000043	4.24565	7.8573	8.45059	2.45681	HS895T	Non-Cancerous	Fibroblast	Metastasis
ACH-000936	0.0976108	9.44593	8.48969	4.09255	EFO27	Ovarian Cancer	Ovary	Metastasis
ACH-000952	0.176323	5.4489	7.35341	3.03034	MDAPCA2B	Prostate Cancer	Prostate	Metastasis
ACH-000652	0.887525	5.39746	7.15634	1.11103	SUIT2	Pancreatic Cancer	Pancreas	Metastasis
ACH-000414	0.0426443	5.08491	7.96133	2.37573	NCIH1944	Lung Cancer	Lung	Metastasis
ACH-000472	0.0840643	4.07639	5.94743	3.70044	HSC2	Head and Neck Cancer	Upper Aerodigestive	Metastasis
ACH-000446	4.4363	5.84348	6.15785	2.85798	KPNSI9S	Neuroblastoma	Peripheral Nervous System	Metastasis
ACH-001850	1.5509	3.5741	5.37365	2.5656	G415	Gallbladder Cancer	Bile Duct	Metastasis
ACH-000028	0.0426443	3.75061	5.83491	3.83592	KPL1	Breast Cancer	Breast	Metastasis
ACH-000665	0.0143553	8.35495	9.40325	3.53107	SKMES1	Lung Cancer	Lung	Metastasis
ACH-000078	1.73552	1.29278	2.0072	3.3147	MHHNB11	Neuroblastoma	Peripheral Nervous System	Metastasis
ACH-001566	4.56925	2.93734	5.11686	3.64501	MM370	Skin Cancer	Skin	Metastasis
ACH-001239	4.71534	6.94638	7.14272	3.86196	WM2664	Skin Cancer	Skin	Metastasis
ACH-000803	0.176323	9.37197	8.70574	2.97085	COLO668	Lung Cancer	Lung	Metastasis
ACH-001970	0	5.70708	5.3505	3.96255	MM253	Skin Cancer	Skin	Metastasis
ACH-000737	0.0426443	5.67723	6.33985	2.852	NCIH1385	Lung Cancer	Lung	Metastasis
ACH-001573	0	7.00191	4.95652	3.96993	MOLM1	Leukemia	Blood	Metastasis
ACH-000753	0.847997	6.93168	7.95936	4.32193	JMSU1	Bladder Cancer	Urinary Tract	Metastasis
ACH-000275	4.03914	7.36615	7.27771	2.38128	HS834T	Non-Cancerous	Fibroblast	Metastasis
ACH-001394	0.321928	7.78869	6.72588	3.35332	SUM229PE	Breast Cancer	Breast	Metastasis
ACH-000882	4.98641	6.35808	6.50478	4.60822	IGR1	Skin Cancer	Skin	Metastasis
ACH-000210	0.790772	10.5338	10.3824	5.05268	CADOES1	Bone Cancer	Bone	Metastasis
ACH-000090	0.0703893	5.88069	6.53294	2.19535	PC3	Prostate Cancer	Prostate	Metastasis
ACH-000458	0.0285692	7.47176	6.82566	3.70044	CJM	Skin Cancer	Skin	Metastasis
ACH-002084	6.02547	8.13755	8.15709	3.63807	MMAC	Skin Cancer	Skin	Metastasis
ACH-001194	0.0703893	8.3878	8.21233	1.9486	SKRC31	Kidney Cancer	Kidney	Metastasis
ACH-000721	0.111031	3.82171	7.4596	2.32193	HMC18	Breast Cancer	Breast	Metastasis
ACH-000092	0.895303	11.1295	10.3866	2.15381	NCIH2452	Lung Cancer	Lung	Metastasis
ACH-000648	1.87578	3.73877	5.52199	1.60407	NCIH28	Lung Cancer	Lung	Metastasis
ACH-000950	0.0565835	7.3231	7.58931	2.488	LOVO	Colon/Colorectal Cancer	Colorectal	Metastasis
ACH-000050	0.0285692	7.55566	8.90743	3.38267	NCIH929	Myeloma	Plasma Cell	Metastasis
ACH-000367	0.0565835	8.75261	8.98225	2.1375	NCIH226	Lung Cancer	Lung	Metastasis
ACH-000589	0.0703893	4.82782	7.67821	2.54597	NCIH1437	Lung Cancer	Lung	Metastasis
ACH-001522	2.96347	8.12655	8.62465	4.13011	HMY1	Skin Cancer	Skin	Metastasis
ACH-000831	0.536053	1.9855	3.33914	1.89142	HEC50B	Endometrial/Uterine Cancer	Uterus	Metastasis
ACH-000409	0.0565835	7.6241	9.53193	1.98914	OVSAHO	Ovarian Cancer	Ovary	Metastasis
ACH-000616	4.17871	6.95373	7.82826	4.89239	HS746T	Gastric Cancer	Gastric	Metastasis
ACH-000902	0	3.63691	5.8334	3.7301	CAL148	Breast Cancer	Breast	Metastasis
ACH-000149	4.19377	3.9514	7.7185	2.90497	SKNSH	Neuroblastoma	Peripheral Nervous System	Metastasis
ACH-000227	3.18903	1.88362	0.863938	3.91073	KPNYN	Neuroblastoma	Peripheral Nervous System	Metastasis
ACH-000264	2.88362	3.5008	6.73688	2.45681	CALU6	Lung Cancer	Lung	Metastasis
ACH-000100	4.46467	1.94486	1.66448	4.41278	RH41	Sarcoma	Soft Tissue	Metastasis
ACH-000001	3.44758	6.30415	8.12226	2.852	NIHOVCAR3	Ovarian Cancer	Ovary	Metastasis
ACH-000650	7.78463	5.43896	5.85524	3.70155	IGR37	Skin Cancer	Skin	Metastasis
ACH-000239	0.0565835	7.65642	7.50184	2.35614	HUG1N	Gastric Cancer	Gastric	Metastasis
ACH-000694	0.111031	9.35286	7.76082	3.91265	TE9	Esophageal Cancer	Esophagus	Metastasis
ACH-000761	0.0565835	10.5214	9.97054	4.30378	NUGC2	Gastric Cancer	Gastric	Metastasis
ACH-001563	0.0143553	7.08406	6.00338	1.67356	MM127	Skin Cancer	Skin	Metastasis
ACH-000974	0.0285692	8.04811	7.27901	3.12267	SNGM	Endometrial/Uterine Cancer	Uterus	Metastasis
ACH-000297	0.713696	5.20633	6.63256	3.21568	NCIH889	Lung Cancer	Lung	Metastasis
ACH-000843	0.0976108	7.6494	8.03353	2.57046	HARA	Lung Cancer	Lung	Metastasis
ACH-001528	0.0285692	8.89579	7.44973	2.67582	IHH4	Thyroid Cancer	Thyroid	Metastasis
ACH-001656	0.0285692	3.30305	3.92029	4.16189	SKNO1	Leukemia	Blood	Metastasis
ACH-000016	0.799087	10.8864	10.3969	2.33056	SLR21	Kidney Cancer	Kidney	Metastasis
ACH-001192	2.69599	4.10182	4.20477	4.51223	SKNEP1	Bone Cancer	Bone	Metastasis
ACH-000508	0.823749	2.38681	7.50557	4.52105	CORL88	Lung Cancer	Lung	Metastasis
ACH-000577	4.12928	6.25229	7.27789	3.88655	JHH2	Liver Cancer	Liver	Metastasis
ACH-000768	3.61235	9.68155	8.57331	4.3512	MDAMB231	Breast Cancer	Breast	Metastasis
ACH-002510	0	6.52341	8.52089	3.18903	M040416	Skin Cancer	Skin	Metastasis
ACH-000026	0.632268	8.71394	8.54145	2.29866	253JBV	Bladder Cancer	Urinary Tract	Metastasis
ACH-000822	0.189034	10.8328	9.12732	3.8268	SKMEL24	Skin Cancer	Skin	Metastasis
ACH-000527	0.0285692	7.42978	8.27552	3.28244	OVISE	Ovarian Cancer	Ovary	Metastasis
ACH-000812	5.59634	8.73339	9.51645	3.75809	COLO783	Skin Cancer	Skin	Metastasis
ACH-000524	2.59694	7.32472	6.27873	3.28244	KURAMOCHI	Ovarian Cancer	Ovary	Metastasis
ACH-000611	0.124328	7.19377	7.07564	2.95791	SUDHL6	Lymphoma	Lymphocyte	Metastasis
ACH-000718	0.0703893	10.0265	9.87672	2.33628	NCIH2291	Lung Cancer	Lung	Metastasis
ACH-000903	5.3799	8.07425	9.46397	2.46467	FTC133	Thyroid Cancer	Thyroid	Metastasis
ACH-000433	0.62293	8.29797	7.3746	1.57531	CAKI1	Kidney Cancer	Kidney	Metastasis
ACH-000278	5.20516	8.97278	7.46475	2.54597	COV362	Ovarian Cancer	Ovary	Metastasis
ACH-001379	0.432959	4.55888	6.13525	3.31179	PACADD161	Pancreatic Cancer	Pancreas	Metastasis
ACH-000341	0.0285692	2.852	6.08619	4.19219	SKNFI	Neuroblastoma	Peripheral Nervous System	Metastasis
ACH-001740	3.04089	4.80993	3.97085	4.32625	RH28	Sarcoma	Soft Tissue	Metastasis
ACH-001542	0	6.83592	6.94918	3.91743	KON	Head and Neck Cancer	Upper Aerodigestive	Metastasis
ACH-002509	4.01703	5.68342	6.79286	4.40395	WM4235	Skin Cancer	Skin	Metastasis
ACH-001366	3.904	0.0565835	0.0840643	3.6837	NGP	Neuroblastoma	Peripheral Nervous System	Metastasis
ACH-000021	0.0143553	7.0798	8.3293	2.53605	NCIH1693	Lung Cancer	Lung	Metastasis
ACH-000980	4.45352	10.0024	9.40839	3.21723	NCIH1155	Lung Cancer	Lung	Metastasis
ACH-001982	4.92695	4.42223	7.56468	3.14893	NZM3	Skin Cancer	Skin	Metastasis
ACH-000730	1.29278	7.40701	7.22506	4.63981	SKMEL5	Skin Cancer	Skin	Metastasis
ACH-000573	0.454176	8.94011	8.68552	2.15704	MDAMB436	Breast Cancer	Breast	Metastasis
ACH-000963	0.0426443	6.30012	7.71129	3.14405	CCK81	Colon/Colorectal Cancer	Colorectal	Metastasis
ACH-001567	2.9982	9.30184	7.08831	2.16993	MM383	Skin Cancer	Skin	Metastasis
ACH-001190	2.24489	6.09845	6.20887	3.70598	SKMEL2	Skin Cancer	Skin	Metastasis
ACH-000448	0.0143553	4.18349	7.36955	3.28836	NCIH1666	Lung Cancer	Lung	Metastasis
ACH-000932	0.0285692	5.2891	5.72738	0.948601	SNU1	Gastric Cancer	Gastric	Metastasis
ACH-000783	0.0703893	6.38647	6.87258	3.96347	CAMA1	Breast Cancer	Breast	Metastasis
ACH-002459	0.0143553	9.2234	8.53454	3.28392	HT144SKINFV3	Skin Cancer	Skin	Metastasis
ACH-000976	0.0703893	9.45317	6.44162	2.51096	HUCCT1	Bile Duct Cancer	Bile Duct	Metastasis
ACH-000867	0.0565835	3.25852	4.8802	2.51096	CHAGOK1	Lung Cancer	Lung	Metastasis
ACH-000304	2.488	9.97039	8.66431	5.13873	WM115	Skin Cancer	Skin	Metastasis
ACH-001374	3.8268	5.19456	6.71727	5.40633	PA1	Ovarian Cancer	Ovary	Metastasis
ACH-000766	0.0426443	8.65539	8.79533	3.5097	NCIH1648	Lung Cancer	Lung	Metastasis
ACH-000178	4.36177	8.22275	7.90201	2.55582	HS766T	Pancreatic Cancer	Pancreas	Metastasis
ACH-001188	1.9855	0.298658	2.33342	3.45022	SHSY5Y	Neuroblastoma	Peripheral Nervous System	Metastasis
ACH-000804	3.52105	5.77215	5.22882	4.52231	NB1	Neuroblastoma	Peripheral Nervous System	Metastasis
ACH-000011	0.0426443	8.51838	8.80887	2.47249	253J	Bladder Cancer	Urinary Tract	Metastasis
ACH-000810	0	7.16007	8.95443	4.38267	SKMEL30	Skin Cancer	Skin	Metastasis
ACH-001145	0.0285692	8.49925	8.25361	2.15381	OC316	Ovarian Cancer	Ovary	Metastasis
ACH-002664	0	6.13853	8.13561	2.81147	JVE253	Colon/Colorectal Cancer	Colorectal	Metastasis
ACH-000780	0.298658	1.99277	4.66732	3.70708	NCIH1105	Lung Cancer	Lung	Metastasis
ACH-001548	2.98185	0.9855	2.33628	4.25096	LS	Neuroblastoma	Peripheral Nervous System	Metastasis
ACH-000759	0.0840643	4.69655	7.2651	3.52607	MDAMB175VII	Breast Cancer	Breast	Metastasis
ACH-000921	0.0565835	8.75124	7.67504	3.91839	NCIH157DM	Lung Cancer	Lung	Metastasis
ACH-001373	1.75702	4.61117	5.31179	2.17951	OV17R	Ovarian Cancer	Ovary	Metastasis
ACH-000172	0.0703893	4.87234	6.16471	2.36737	TM87	Rhabdoid	Soft Tissue	Metastasis
ACH-000315	0.0703893	10.8336	9.2057	2.02148	KARPAS422	Lymphoma	Lymphocyte	Metastasis
ACH-002446	0.163499	8.38085	7.7418	1.58015	CCLFUPGI0005T	Gastric Cancer	Gastric	Metastasis
ACH-000435	2.0635	9.04723	8.87863	2.78241	EFE184	Endometrial/Uterine Cancer	Uterus	Metastasis
ACH-001550	1.28096	7.67744	6.49649	2.75489	MCC13	Skin Cancer	Skin	Metastasis
ACH-000835	0.879706	6.75916	8.33011	3.75168	GCT	Sarcoma	Soft Tissue	Metastasis
ACH-000870	0.0565835	4.81352	5.32121	4.02945	NCIH1930	Lung Cancer	Lung	Metastasis
ACH-000910	0.0565835	1.94111	7.32436	3.44626	MDAMB453	Breast Cancer	Breast	Metastasis
ACH-000140	0.0143553	10.6343	9.12428	1.85997	PFEIFFER	Lymphoma	Lymphocyte	Metastasis
ACH-000811	0.238787	9.48886	9.21779	3.90977	SKOV3	Ovarian Cancer	Ovary	Metastasis
ACH-000423	5.46336	7.17163	6.83958	3.89239	SKMEL3	Skin Cancer	Skin	Metastasis
ACH-000290	1.01436	2.64386	3.43296	4.50526	NCIH209	Lung Cancer	Lung	Metastasis
ACH-000378	0.594549	4.79909	8.07446	2.70487	NCIH647	Lung Cancer	Lung	Metastasis
ACH-000767	0.0426443	8.87126	9.49356	4.56194	NCIH526	Lung Cancer	Lung	Metastasis
ACH-000454	0.0976108	7.92701	7.40659	3.84398	HCC95	Lung Cancer	Lung	Metastasis
ACH-000161	0.0565835	9.51345	9.77941	4.69599	CORL105	Lung Cancer	Lung	Metastasis
ACH-000916	0.0565835	7.12516	6.63459	2.92979	NCIH1573	Lung Cancer	Lung	Metastasis
ACH-000292	0.0143553	6.41007	8.71032	3.31759	NCIH841	Lung Cancer	Lung	Metastasis
ACH-000308	1.45418	8.38098	8.65413	4.81044	EFO21	Ovarian Cancer	Ovary	Metastasis
ACH-000144	0.344828	6.80967	6.40803	3.97636	RERFGC1B	Gastric Cancer	Gastric	Metastasis
ACH-000463	0.0976108	4.90111	5.79338	1.61824	NCIH460	Lung Cancer	Lung	Metastasis
ACH-000388	0.0143553	10.603	8.66732	2.79077	NUDHL1	Lymphoma	Lymphocyte	Metastasis
ACH-000147	0.0285692	8.54767	7.38698	2.87774	T47D	Breast Cancer	Breast	Metastasis
ACH-000899	0.214125	8.58327	7.84235	4.36527	WM88	Skin Cancer	Skin	Metastasis
ACH-000366	3.56925	1.76553	1.31034	5.23228	SKNDZ	Neuroblastoma	Peripheral Nervous System	Metastasis
ACH-001530	0.321928	3.89627	7.95274	4.24945	JEG3	Endometrial/Uterine Cancer	Uterus	Metastasis
ACH-000651	1.63227	3.66221	7.49889	2.6017	SW620	Colon/Colorectal Cancer	Colorectal	Metastasis
ACH-000563	0.594549	9.34445	9.93673	4.1127	EBC1	Lung Cancer	Lung	Metastasis
ACH-000345	3.57168	2.02503	2.26003	4.44294	KPNRTBM1	Neuroblastoma	Peripheral Nervous System	Metastasis
ACH-000884	0.0285692	8.86907	7.36781	1.97453	MDAMB435S	Skin Cancer	Skin	Metastasis
ACH-000355	3.07895	1.22651	1.65535	5.86419	NCIH82	Lung Cancer	Lung	Metastasis
ACH-000962	0.0426443	8.07152	8.17627	2.06695	OC314	Ovarian Cancer	Ovary	Metastasis
ACH-001344	4.94907	2.21101	6.35138	2.66221	GIMEN	Neuroblastoma	Peripheral Nervous System	Metastasis
ACH-000054	0.594549	4.73877	4.93546	3.45286	HT1080	Sarcoma	Soft Tissue	Metastasis
ACH-000635	0.0840643	7.78221	6.6565	2.41954	SNU119	Ovarian Cancer	Ovary	Metastasis
ACH-000044	0.250962	5.44956	5.93286	2.87184	MDAMB134VI	Breast Cancer	Breast	Metastasis
ACH-000477	6.64487	8.01887	7.93245	4.4522	MALME3M	Skin Cancer	Skin	Metastasis
ACH-000746	0.0143553	6.05289	5.47735	3.12102	GSS	Gastric Cancer	Gastric	Metastasis
ACH-000356	0.0143553	4.02237	6.53419	3.24489	MKN45	Gastric Cancer	Gastric	Metastasis
ACH-000457	3.38957	5.89288	8.76504	2.19219	CAL54	Kidney Cancer	Kidney	Metastasis
ACH-000904	0.516015	7.57917	6.90617	5.2902	NCIH2106	Lung Cancer	Lung	Metastasis
ACH-000255	0.356144	9.75616	8.17722	3.76022	LMSU	Gastric Cancer	Gastric	Metastasis
ACH-000352	0.0426443	5.74766	8.30852	4.25172	HCC1428	Breast Cancer	Breast	Metastasis
ACH-000416	0.0143553	1.79494	2.95977	2.58015	NCIH838	Lung Cancer	Lung	Metastasis
ACH-000752	1.66448	10.6328	9.86881	3.77189	NCIH196	Lung Cancer	Lung	Metastasis
ACH-000401	0.0426443	9.1968	8.07259	4.40599	COLO800	Skin Cancer	Skin	Metastasis
ACH-000191	3.10434	6.47005	9.57749	2.45681	BHT101	Thyroid Cancer	Thyroid	Metastasis
ACH-000205	0.189034	7.66463	8.02486	2.93357	PK59	Pancreatic Cancer	Pancreas	Metastasis
ACH-000103	3.74739	8.38452	7.65857	2.11437	CAOV4	Ovarian Cancer	Ovary	Metastasis
ACH-000841	0.0143553	9.32495	8.29857	2.4957	NCIH2087	Lung Cancer	Lung	Metastasis
ACH-000365	0.0426443	6.21956	4.30524	1.5008	SUDHL4	Lymphoma	Lymphocyte	Metastasis
ACH-001410	0.0143553	6.63067	6.63633	2.38681	UMUC4	Bladder Cancer	Urinary Tract	Metastasis
ACH-000177	3.8679	8.69178	9.79607	3.22651	NCIH660	Prostate Cancer	Prostate	Metastasis
ACH-000335	2.51349	9.13607	8.28003	2.93546	MSTO211H	Lung Cancer	Lung	Metastasis
ACH-000940	0.0285692	5.31542	7.80174	3.16832	AN3CA	Endometrial/Uterine Cancer	Uterus	Metastasis
ACH-000207	0.176323	8.52892	7.99932	2.51096	DETROIT562	Head and Neck Cancer	Upper Aerodigestive	Metastasis
ACH-000953	0.275007	3.94486	7.0581	5.09212	SUPT1	Leukemia	Blood	Metastasis
ACH-001702	0.111031	6.29389	8.09011	1.85997	VAESBJ	Sarcoma	Soft Tissue	Metastasis
ACH-000929	0.176323	1.45418	0.83996	4.15947	NCIH2110	Lung Cancer	Lung	Metastasis
ACH-001395	0.443607	6.17473	6.14934	2.38128	SUM44PE	Breast Cancer	Breast	Metastasis
ACH-000617	0.400538	8.16867	8.07655	3.42761	OVCAR4	Ovarian Cancer	Ovary	Metastasis
ACH-000311	0.0285692	4.94158	8.21897	2.11437	NCIH2122	Lung Cancer	Lung	Metastasis
ACH-001210	0.0285692	4.04177	5.68032	3.33628	TTC1240	Rhabdoid	Soft Tissue	Metastasis
ACH-000496	5.78031	6.85437	8.41388	2.41684	NCIH1792	Lung Cancer	Lung	Metastasis
ACH-002512	2.0072	6.47379	8.1092	3.73335	MM160113	Skin Cancer	Skin	Metastasis
ACH-001380	0	7.88868	8.73156	2.65992	PACADD165	Pancreatic Cancer	Pancreas	Metastasis
ACH-000427	0.0840643	8.70356	7.81461	2.55336	NCIN87	Gastric Cancer	Gastric	Metastasis
ACH-000325	0.250962	7.19928	7.66548	2.69377	SNU620	Gastric Cancer	Gastric	Metastasis
ACH-000515	0.659925	0.978196	2.30743	5.39917	HCC33	Lung Cancer	Lung	Metastasis
ACH-000581	0.0565835	5.22997	6.32103	2.56803	SNU16	Gastric Cancer	Gastric	Metastasis
ACH-001818	6.35896	8.50708	7.57395	1.66448	C396	Bone Cancer	Bone	Metastasis
ACH-001384	4.48414	7.74147	7.29444	3.20945	RO82W1	Thyroid Cancer	Thyroid	Metastasis
ACH-000778	0.0565835	7.36947	6.85611	3.54102	HSC3	Head and Neck Cancer	Upper Aerodigestive	Metastasis
ACH-001819	0.62293	6.40667	7.25852	2.93546	MFM223	Breast Cancer	Breast	Metastasis
ACH-000253	0.0426443	8.98085	9.61045	3.06523	COLO201	Colon/Colorectal Cancer	Colorectal	Metastasis
ACH-001376	0.613532	10.4096	9.7002	1.79909	PACADD135	Pancreatic Cancer	Pancreas	Metastasis
ACH-000813	0.163499	10.3098	9.03	3.15056	T3M10	Lung Cancer	Lung	Metastasis
ACH-001513	0	7.57501	5.8824	2.65076	HCA1	Cervical Cancer	Cervix	Metastasis
ACH-000257	5.45418	2.07382	5.34305	5.19417	CORL279	Lung Cancer	Lung	Metastasis
ACH-000987	6.99831	3.36177	5.13011	4.71809	MEWO	Skin Cancer	Skin	Metastasis
ACH-000212	0.137504	3.89918	5.51286	4.30086	CAL120	Breast Cancer	Breast	Metastasis
ACH-001433	0.443607	6.4957	7.44923	0.739848	CCLFPEDS0008T	Sarcoma	Soft Tissue	Metastasis
ACH-000521	0.176323	9.00273	8.25319	2.7845	NCIH2030	Lung Cancer	Lung	Metastasis
ACH-000833	5.04832	7.88539	7.00888	2.82375	RH30	Sarcoma	Soft Tissue	Metastasis
ACH-001628	2.60407	10.1802	8.44045	3.22033	PEA1	Ovarian Cancer	Ovary	Metastasis
ACH-000849	0.0565835	8.58222	8.82165	3.97269	MDAMB468	Breast Cancer	Breast	Metastasis
ACH-000091	0.214125	9.85407	8.32355	4.58796	OV56	Ovarian Cancer	Ovary	Metastasis
ACH-000911	0.0426443	7.01201	7.85187	3.65306	NUGC3	Gastric Cancer	Gastric	Metastasis
ACH-000013	2.91456	5.08789	7.04013	2.65306	ONCODG1	Ovarian Cancer	Ovary	Metastasis
ACH-001765	4.2502	6.0268	4.84248	3	RH4	Sarcoma	Soft Tissue	Metastasis
ACH-000312	4.16108	1.89918	2.53356	4.57894	SKNBE2	Neuroblastoma	Peripheral Nervous System	Metastasis
ACH-000869	0	6.7286	9.10792	2.63691	NCIH1568	Lung Cancer	Lung	Metastasis
ACH-000431	4.57228	3.6311	3.27202	4.87922	NCIH1694	Lung Cancer	Lung	Metastasis
ACH-000534	0.163499	5.61235	4.7137	1.54102	WSUDLCL2	Lymphoma	Lymphocyte	Metastasis
ACH-000582	0.0143553	7.16169	8.20511	5.34802	COLO741	Skin Cancer	Skin	Metastasis
ACH-000460	0.695994	7.86071	7.04701	3.07553	SNU8	Ovarian Cancer	Ovary	Metastasis
ACH-001570	0.0840643	7.90713	8.13525	3.1177	MM426	Skin Cancer	Skin	Metastasis
ACH-000023	0	4.64443	6.35456	3.70377	PATU8988T	Pancreatic Cancer	Pancreas	Metastasis
ACH-001277	3.02503	0.83996	1.32193	3.90207	YAMATO	Sarcoma	Soft Tissue	Metastasis
ACH-002647	0	6.87184	7.31922	2.53605	CCC5	Gastric Cancer	Gastric	Metastasis
ACH-000703	2.81352	4.33271	6.04221	3.32193	DMS79	Lung Cancer	Lung	Metastasis
ACH-000444	0.137504	5.1823	5.4522	3.34625	LU99	Lung Cancer	Lung	Metastasis
ACH-001399	0.0143553	8.14634	8.3415	2.21412	SW626	Colon/Colorectal Cancer	Colorectal	Metastasis
ACH-001961	0.0565835	9.73201	8.55252	2.26604	GB2	Gallbladder Cancer	Bile Duct	Metastasis
ACH-000307	0.0426443	6.53543	6.94052	2.61824	PK1	Pancreatic Cancer	Pancreas	Metastasis
ACH-000298	0.565597	5.05745	8.01307	4.50208	NCIH2029	Lung Cancer	Lung	Metastasis
ACH-000350	0.0426443	7.15765	8.12205	3.16189	COLO678	Colon/Colorectal Cancer	Colorectal	Metastasis
ACH-000246	0.286881	10.0385	9.35162	2.01436	SLR23	Kidney Cancer	Kidney	Metastasis
ACH-000663	2.852	9.00949	7.7736	1.7137	OVTOKO	Ovarian Cancer	Ovary	Metastasis
ACH-000794	0.0426443	10.181	9.77457	3.49057	BICR22	Head and Neck Cancer	Upper Aerodigestive	Metastasis
ACH-000039	0.443607	4.28466	5.15745	5.40939	SKNMC	Bone Cancer	Bone	Metastasis
ACH-000850	4.50398	7.86505	7.89645	2.7137	HS698T	Non-Cancerous	Fibroblast	Metastasis
ACH-000291	0.367371	4.91313	7.43979	2.11437	OV90	Ovarian Cancer	Ovary	Metastasis
ACH-000886	3.13914	10.1751	9.93091	3.14568	NCIH2009	Lung Cancer	Lung	Metastasis
ACH-000659	3.77716	1.42761	1.44361	4.63343	SCLC21H	Lung Cancer	Lung	Metastasis
ACH-000271	0.0143553	7.41566	5.45681	1.07724	SUDHL10	Lymphoma	Lymphocyte	Metastasis
ACH-001442	0.0285692	9.48105	8.42823	3.35191	A388	Skin Cancer	Epidermoid Carcinoma	Metastasis
ACH-000510	0.0285692	7.24441	6.22226	2.39232	NCIH1299	Lung Cancer	Lung	Metastasis
ACH-002065	5.1643	7.77406	8.10119	2.63923	HSPSS	Sarcoma	Central Nervous System	Metastasis
ACH-000925	0.0285692	7.64645	8.17901	3.18903	DV90	Lung Cancer	Lung	Metastasis
ACH-000097	0.137504	5.05875	6.25663	3.07382	ZR751	Breast Cancer	Breast	Metastasis
ACH-000256	1.43829	9.03023	8.95411	2.98732	COV318	Ovarian Cancer	Ovary	Metastasis
ACH-000977	0.0976108	6.56041	7.58714	3.30012	LNCAPCLONEFGC	Prostate Cancer	Prostate	Metastasis
ACH-001367	3.01257	0.163499	0.400538	4.56803	NMB	Neuroblastoma	Peripheral Nervous System	Metastasis
ACH-000382	0.516015	8.3443	8.53298	5.53978	CORL24	Lung Cancer	Lung	Metastasis
ACH-001532	0	7.81506	6.50462	1.91456	JMURTK2	Rhabdoid	Kidney	Metastasis
ACH-000695	0.250962	4.81813	7.31633	3.91361	CORL47	Lung Cancer	Lung	Metastasis
ACH-000502	0.669027	8.53403	8.42576	2.02148	TCCPAN2	Pancreatic Cancer	Pancreas	Metastasis
ACH-000788	0.0703893	5.53699	7.64198	4.23343	A2058	Skin Cancer	Skin	Metastasis
ACH-000466	0.124328	9.25534	8.38991	3.80323	SNU216	Gastric Cancer	Gastric	Metastasis
ACH-001151	0.0565835	7.385	7.78097	2.06695	OVCAR5	Ovarian Cancer	Ovary	Metastasis
ACH-000542	0.941106	6.52497	6.03606	2.68032	HEYA8	Ovarian Cancer	Ovary	Metastasis
ACH-000487	0.0565835	8.61467	7.2879	3.57773	F36P	Leukemia	Blood	Metastasis
ACH-001820	0	5.0648	4.34056	2.08406	COLO824	Breast Cancer	Breast	Metastasis
ACH-001632	1.05658	6.63343	9.14361	1.36177	PEO4	Ovarian Cancer	Ovary	Metastasis
ACH-001048	3.89724	9.33735	8.77548	2.75489	COV504	Ovarian Cancer	Ovary	Metastasis
ACH-001075	0.0143553	5.1534	7.66171	3.39643	NCIH292	Lung Cancer	Lung	Metastasis
ACH-000666	0.0285692	5.91433	6.42777	3.95327	NCIH1355	Lung Cancer	Lung	Metastasis
ACH-000115	0.432959	3.82579	3.99277	2.76553	VCAP	Prostate Cancer	Prostate	Metastasis
ACH-000121	0.31034	9.36247	8.25607	2.58976	NCIH2405	Lung Cancer	Lung	Metastasis
ACH-000934	1.50589	6.23726	8.52486	3.24336	MDAMB361	Breast Cancer	Breast	Metastasis
ACH-001743	4.75275	4.16189	2.16672	4.15137	RC2	Sarcoma	Soft Tissue	Metastasis
ACH-000781	0.0143553	6.56133	8.62139	2.06005	NCIH2023	Lung Cancer	Lung	Metastasis
ACH-000046	0.0840643	8.79533	9.19945	1.60881	ACHN	Kidney Cancer	Kidney	Metastasis
ACH-000968	1.60881	8.55209	9.23369	5.18547	COLO792	Skin Cancer	Skin	Metastasis
ACH-000830	0	3.17792	4.56682	3.79909	NCIH1436	Lung Cancer	Lung	Metastasis
ACH-000114	0.333424	11.8231	10.3449	2.0321	SU8686	Pancreatic Cancer	Pancreas	Metastasis
ACH-000750	0	5.58706	7.4407	4.10266	LOXIMVI	Skin Cancer	Skin	Metastasis
ACH-001113	0.0426443	7.14822	7.83384	4.04789	LC1SQSF	Lung Cancer	Lung	Primary
ACH-001339	1.52105	8.78031	7.11541	3.76341	COLO794	Skin Cancer	Skin	Primary
ACH-001538	0.443607	9.60242	8.88841	4.08406	KKU213	Bile Duct Cancer	Bile Duct	Primary
ACH-000242	0.0703893	6.4048	8.01128	3.62761	RT4	Bladder Cancer	Urinary Tract	Primary
ACH-000327	0.189034	11.2856	10.5373	1.68706	NCIH1395	Lung Cancer	Lung	Primary
ACH-000705	0.0143553	6.25946	8.14893	4.54411	LC1F	Lung Cancer	Lung	Primary
ACH-001794	1.20789	10.8056	10.2564	1.90689	93T449	Liposarcoma	Soft Tissue	Primary
ACH-002023	0.0703893	10.2797	9.65726	2.61824	TGBC18TKB	Colon/Colorectal Cancer	Colorectal	Primary
ACH-001655	2.75061	8.33517	6.05441	2.26604	SKN	Endometrial/Uterine Cancer	Uterus	Primary
ACH-000792	2.24489	10.0937	9.54452	3.74093	BFTC909	Kidney Cancer	Kidney	Primary
ACH-001098	7.09877	6.68426	5.72738	2.45154	KCIMOH1	Pancreatic Cancer	Pancreas	Primary
ACH-000570	4.0505	5.77268	6.85387	3.35755	YKG1	Brain Cancer	Central Nervous System	Primary
ACH-000769	0.238787	4.23802	5.72165	4.18903	LK2	Lung Cancer	Lung	Primary
ACH-000421	0.124328	9.1336	8.72298	3.38957	SW837	Colon/Colorectal Cancer	Colorectal	Primary
ACH-001375	0.0143553	8.38284	8.39849	3.14731	PACADD119	Pancreatic Cancer	Pancreas	Primary
ACH-001814	4.0365	8.32319	8.08704	2.57773	OS252	Bone Cancer	Bone	Primary
ACH-000606	0.124328	9.46467	9.35361	2.60881	PECAPJ34CLONEC12	Head and Neck Cancer	Upper Aerodigestive	Primary
ACH-000317	0.201634	8.78362	7.43346	1.09085	TUHR14TKB	Kidney Cancer	Kidney	Primary
ACH-000123	0.0426443	9.07379	8.8587	2.55827	COV434	Ovarian Cancer	Ovary	Primary
ACH-002066	4.21257	7.18557	7.0332	4.49633	HSSCH2	Sarcoma	Central Nervous System	Primary
ACH-001536	0	10.0018	8.63967	2.27202	KKU100	Bile Duct Cancer	Bile Duct	Primary
ACH-000313	0.0285692	12.1731	11.0302	2.38957	KMRC3	Kidney Cancer	Kidney	Primary
ACH-002019	0.0143553	5.76607	8.33338	2.82579	HOKUG	Cervical Cancer	Cervix	Primary
ACH-000823	0.176323	5.988	5.45615	3.32337	KYSE140	Esophageal Cancer	Esophagus	Primary
ACH-000006	0.0426443	10.9673	9.88108	5.34483	MONOMAC6	Leukemia	Blood	Primary
ACH-002029	0.485427	6.40054	5.78346	2.35614	SAS	Head and Neck Cancer	Upper Aerodigestive	Primary
ACH-001377	0.0285692	2.84398	4.70432	1.61353	PACADD137	Pancreatic Cancer	Pancreas	Primary
ACH-000383	0.85599	10.29	10.4979	3.63691	OE33	Esophageal Cancer	Esophagus	Primary
ACH-001547	1.13093	9.02517	7.23879	1.73118	LO68	Lung Cancer	Lung	Primary
ACH-002471	6.55228	5.16912	3.70377	2.35614	PSS008	Bone Cancer	Bone	Primary
ACH-000984	0.367371	8.80349	8.50339	3.26303	HEC6	Endometrial/Uterine Cancer	Uterus	Primary
ACH-001409	0.0143553	9.92389	10.3605	3.82477	UMUC16	Bladder Cancer	Urinary Tract	Primary
ACH-001707	0.454176	9.6321	8.45574	2.68706	WAOSEL	Leukemia	Blood	Primary
ACH-000633	0.0565835	3.60288	6.33753	3.14893	FU97	Gastric Cancer	Gastric	Primary
ACH-000176	0.0426443	7.83914	7.38094	2.59932	LOUNH91	Lung Cancer	Lung	Primary
ACH-000587	0.565597	8.85247	7.35526	3.57168	NCIH1975	Lung Cancer	Lung	Primary
ACH-000554	0.0565835	3.75702	5.67469	4.09677	UACC893	Breast Cancer	Breast	Primary
ACH-001398	1.04264	8.33758	8.78643	1.22033	SW156	Kidney Cancer	Kidney	Primary
ACH-001991	0.0565835	5.95931	8.02824	3.93263	NZOV9	Ovarian Cancer	Ovary	Primary
ACH-001332	0.722466	4.39094	5.34944	2.27798	BICR78	Head and Neck Cancer	Upper Aerodigestive	Primary
ACH-000585	0.0285692	9.83004	7.94205	4.74631	EPLC272H	Lung Cancer	Lung	Primary
ACH-000550	5.88509	9.5182	8.60503	2.62761	IGR39	Skin Cancer	Skin	Primary
ACH-000276	0.815575	9.40557	8.88026	3.57168	HCC38	Breast Cancer	Breast	Primary
ACH-000075	4.62527	9.93057	8.26608	2.45943	U87MG	Brain Cancer	Central Nervous System	Primary
ACH-000818	0.0426443	7.7666	8.2074	4.38612	BT483	Breast Cancer	Breast	Primary
ACH-001616	0.0285692	9.41333	7.47743	3.06523	OCILY18	Lymphoma	Lymphocyte	Primary
ACH-000625	1.58976	4.10936	5.56499	3.36036	HEP3B217	Liver Cancer	Liver	Primary
ACH-000941	0.0840643	4.58736	3.84097	2.11103	HEC1B	Endometrial/Uterine Cancer	Uterus	Primary
ACH-000269	1.68706	6.80735	5.72165	2.97085	AM38	Brain Cancer	Central Nervous System	Primary
ACH-001670	2.3505	3.87578	3.03738	4.31832	TASK1	Brain Cancer	Peripheral Nervous System	Primary
ACH-000376	4.74255	9.66306	8.96506	2.75702	SF295	Brain Cancer	Central Nervous System	Primary
ACH-000729	0.495695	2.05658	1.4957	4.4363	NCIH1963	Lung Cancer	Lung	Primary
ACH-000880	0.650765	7.05994	4.05485	4.22342	AGS	Gastric Cancer	Gastric	Primary
ACH-000194	5.3067	8.77926	7.94515	2.82171	HS934T	Non-Cancerous	Fibroblast	Primary
ACH-000552	0.0285692	3.46858	5.53325	2.46989	HT29	Colon/Colorectal Cancer	Colorectal	Primary
ACH-001652	0.298658	8.61209	8.65528	2.67582	SKGII	Endometrial/Uterine Cancer	Uterus	Primary
ACH-000608	0.0426443	7.12153	8.19436	3.05832	COV644	Ovarian Cancer	Ovary	Primary
ACH-000501	0.0840643	10.6709	10.1412	3.77294	LS123	Colon/Colorectal Cancer	Colorectal	Primary
ACH-001688	0.15056	6.6744	6.34572	1.47508	UMRC7	Kidney Cancer	Kidney	Primary
ACH-000798	0.0285692	8.45553	8.63905	2.17951	CL40	Colon/Colorectal Cancer	Colorectal	Primary
ACH-001321	4.04527	5.50335	6.67835	4.49953	TT	Thyroid Cancer	Thyroid	Primary
ACH-001559	0.0976108	8.40489	8.83835	2.34767	MERO82	Lung Cancer	Lung	Primary
ACH-000223	0.111031	10.072	9.42137	3.66334	HCC1937	Breast Cancer	Breast	Primary
ACH-000031	0.111031	11.2537	10.5096	4.2555	PANC0213	Pancreatic Cancer	Pancreas	Primary
ACH-000034	0.0143553	9.6185	8.91639	3.81558	PLB985	Leukemia	Blood	Primary
ACH-000946	0.333424	5.70016	7.38215	3.04439	HEC265	Endometrial/Uterine Cancer	Uterus	Primary
ACH-000596	0.0703893	7.5274	6.71039	3.04614	LCLC97TM1	Lung Cancer	Lung	Primary
ACH-000978	3.19377	3.93923	4.61589	2.81967	EN	Endometrial/Uterine Cancer	Uterus	Primary
ACH-000368	5.93003	9.70209	9.17919	4.27426	SNU1105	Brain Cancer	Central Nervous System	Primary
ACH-000240	5.14282	8.74406	7.4261	2.53854	HS600T	Non-Cancerous	Fibroblast	Primary
ACH-000578	0.516015	9.88794	8.35856	4.62644	HCC1171	Lung Cancer	Lung	Primary
ACH-001611	7.98031	10.266	10.355	2.61117	NP8	Brain Cancer	Central Nervous System	Primary
ACH-000135	4.30524	9.50325	9.62657	2.58976	HS940T	Non-Cancerous	Fibroblast	Primary
ACH-001541	0.0143553	8.96547	7.75822	1.9222	KMS28PE	Myeloma	Plasma Cell	Primary
ACH-000998	0.321928	4.19692	6.45648	3.17313	CW2	Colon/Colorectal Cancer	Colorectal	Primary
ACH-000960	4.89288	9.54117	8.50359	4.59634	REH	Leukemia	Blood	Primary
ACH-000098	1.57531	9.36833	8.79656	3.80012	GAMG	Brain Cancer	Central Nervous System	Primary
ACH-001651	0.0143553	6.46712	5.82451	2.96162	SKGI	Endometrial/Uterine Cancer	Uterus	Primary
ACH-001456	0.0143553	7.05983	7.79559	1.46989	C125PM	Colon/Colorectal Cancer	Colorectal	Primary
ACH-000971	0.0143553	6.80193	7.76785	3.56194	HCT116	Colon/Colorectal Cancer	Colorectal	Primary
ACH-001454	0.0840643	8.7709	8.04067	2.29866	C10	Colon/Colorectal Cancer	Colorectal	Primary
ACH-000926	0.0143553	7.01681	8.16907	1.75702	HT55	Colon/Colorectal Cancer	Colorectal	Primary
ACH-000576	0.0285692	10.0195	8.26824	2.43563	KMS27	Myeloma	Plasma Cell	Primary
ACH-001577	0	7.98527	7.46883	3.75809	MUTZ8	Leukemia	Blood	Primary
ACH-000848	0.516015	5.67073	7.14792	3.69042	JHH7	Liver Cancer	Liver	Primary
ACH-000481	1.61824	5.41481	6.19554	2.50589	NCIH2170	Lung Cancer	Lung	Primary
ACH-001517	0.189034	5.20242	4.47638	0.992768	HEC1	Endometrial/Uterine Cancer	Uterus	Primary
ACH-000338	0.0840643	10.2004	9.7008	4.76977	SR786	Lymphoma	Lymphocyte	Primary
ACH-001414	0.0285692	6.96162	6.12557	3.22188	UMUC6	Bladder Cancer	Urinary Tract	Primary
ACH-001554	2.11103	1.926	3.54597	3.6893	MEL202	Eye Cancer	Eye	Primary
ACH-000832	0.0565835	9.65256	9.83964	3.41954	CAL27	Head and Neck Cancer	Upper Aerodigestive	Primary
ACH-001421	2.93734	5.63372	7.40914	4.98687	WERIRB1	Eye Cancer	Eye	Primary
ACH-000544	0.189034	6.14425	6.1297	2.80735	OE21	Esophageal Cancer	Esophagus	Primary
ACH-000725	0.0565835	5.72247	5.52388	3.5472	HCC202	Breast Cancer	Breast	Primary
ACH-000566	0.333424	9.04166	8.68958	2.62761	SW1710	Bladder Cancer	Urinary Tract	Primary
ACH-000787	2.95977	10.261	8.81362	4.57107	LXF289	Lung Cancer	Lung	Primary
ACH-001328	0.0426443	8.38284	8.46663	2.77189	A431	Skin Cancer	Skin	Primary
ACH-001654	6.00338	6.07532	5.45779	3.40054	SKGT4	Esophageal Cancer	Esophagus	Primary
ACH-001521	0.263034	9.58177	7.54751	3.98732	HKA1	Skin Cancer	Skin	Primary
ACH-001520	0.443607	9.89674	8.2555	3.4019	HG3	Leukemia	Blood	Primary
ACH-001610	5.22304	8.87621	8.99226	3.2032	NP5	Brain Cancer	Central Nervous System	Primary
ACH-001412	0.0143553	4.71918	5.5744	4.0798	UMUC10	Bladder Cancer	Urinary Tract	Primary
ACH-000580	0.0565835	9.86522	9.10518	3.65992	C32	Skin Cancer	Skin	Primary
ACH-000684	0.0976108	10.2235	9.2988	3.38543	KMRC1	Kidney Cancer	Kidney	Primary
ACH-000868	2.9279	5.10978	5.68902	2.80941	HCC1195	Lung Cancer	Lung	Primary
ACH-000732	0.378512	9.00039	8.49809	2.59455	PECAPJ41CLONED2	Head and Neck Cancer	Upper Aerodigestive	Primary
ACH-000429	0.0143553	7.61043	6.24165	0.831877	A704	Kidney Cancer	Kidney	Primary
ACH-000643	0.422233	10.5063	9.64297	3.25248	HDQP1	Breast Cancer	Breast	Primary
ACH-000234	0.687061	8.20359	9.01812	2.69377	CAKI2	Kidney Cancer	Kidney	Primary
ACH-000896	0.0143553	9.11364	8.44307	4.42559	647V	Bladder Cancer	Urinary Tract	Primary
ACH-000186	0.0285692	8.48462	9.83392	4.02237	NCIH2444	Lung Cancer	Lung	Primary
ACH-000677	3.17313	9.46946	8.18577	2.42492	SW1573	Lung Cancer	Lung	Primary
ACH-000784	0.0285692	2.37016	4.09761	3.5509	KYSE70	Esophageal Cancer	Esophagus	Primary
ACH-000530	0.0285692	5.60051	6.56178	4.41481	DMS114	Lung Cancer	Lung	Primary
ACH-002024	0.0143553	12.0773	10.6401	3.13258	ECC4	Colon/Colorectal Cancer	Colorectal	Primary
ACH-000380	0.0426443	9.05341	7.89391	3.8846	KMS12BM	Myeloma	Plasma Cell	Primary
ACH-001400	0.0703893	8.70605	5.93381	2.16993	SW954	Cervical Cancer	Cervix	Primary
ACH-000009	0.0840643	4.38957	6.55428	2.97085	C2BBE1	Colon/Colorectal Cancer	Colorectal	Primary
ACH-000002	0.0426443	10.2934	8.71418	3.2555	HL60	Leukemia	Blood	Primary
ACH-000993	0.871844	7.11134	7.0798	2.48027	JHUEM7	Endometrial/Uterine Cancer	Uterus	Primary
ACH-000877	0.0285692	10.7787	10.0737	3.74739	EB1	Lymphoma	Lymphocyte	Primary
ACH-000600	0.124328	11.3886	10.4619	1.85997	SLR26	Kidney Cancer	Kidney	Primary
ACH-000012	0.0565835	6.99797	7.20114	2.99277	HCC827	Lung Cancer	Lung	Primary
ACH-000459	0.475085	12.0214	9.90311	2.57046	TUHR10TKB	Kidney Cancer	Kidney	Primary
ACH-001413	1.03562	8.37143	8.92772	4.34483	UMUC11	Bladder Cancer	Urinary Tract	Primary
ACH-000686	0.443607	8.13668	7.34722	2.07039	SNU878	Liver Cancer	Liver	Primary
ACH-000249	3.2765	6.37782	7.12174	2.12433	CL11	Colon/Colorectal Cancer	Colorectal	Primary
ACH-000231	3.15056	10.8948	10.3022	3.72792	KALS1	Brain Cancer	Central Nervous System	Primary
ACH-001378	0.0703893	8.24954	8.22689	2.21101	PACADD159	Pancreatic Cancer	Pancreas	Primary
ACH-000943	0.0426443	3.75275	7.32634	1.62293	RKO	Colon/Colorectal Cancer	Colorectal	Primary
ACH-001696	0	9.32811	7.88649	2.25399	UPCISCC111	Head and Neck Cancer	Upper Aerodigestive	Primary
ACH-000164	0.0143553	6.63401	6.94953	1.53107	PANC1	Pancreatic Cancer	Pancreas	Primary
ACH-000158	0.0143553	9.48412	8.1164	3.08066	OCILY3	Lymphoma	Lymphocyte	Primary
ACH-000857	0.0703893	6.90653	7.90038	3.26153	CAL851	Breast Cancer	Breast	Primary
ACH-001129	0.0426443	11.4668	10.0888	5.04308	MONOMAC1	Leukemia	Blood	Primary
ACH-000329	5.14893	10.8064	10.5488	2.22342	CCFSTTG1	Brain Cancer	Central Nervous System	Primary
ACH-001701	0	6.72901	7.0421	3.19692	UPCISCC200	Head and Neck Cancer	Upper Aerodigestive	Primary
ACH-000197	0.0976108	4.56499	5.55827	4.05398	TALL1	Leukemia	Blood	Primary
ACH-000545	0.799087	7.40165	8.35324	2.99458	VMCUB1	Bladder Cancer	Urinary Tract	Primary
ACH-000124	1.27501	10.8507	9.45236	5.32193	OCILY19	Lymphoma	Lymphocyte	Primary
ACH-000619	0.475085	9.08356	8.97163	3.64155	PECAPJ15	Head and Neck Cancer	Upper Aerodigestive	Primary
ACH-001709	0.0426443	9.2247	7.9377	1.12433	WSUNHL	Lymphoma	Lymphocyte	Primary
ACH-000526	4.42492	10.2435	9.10826	2.76977	HS821T	Non-Cancerous	Fibroblast	Primary
ACH-000324	0.0285692	8.79146	8.06442	3.36597	JHOC5	Ovarian Cancer	Ovary	Primary
ACH-001561	5.21878	5.28392	6.12143	2.45154	MERO84	Lung Cancer	Lung	Primary
ACH-000842	0.0143553	7.21859	8.01592	1.25701	SW480	Colon/Colorectal Cancer	Colorectal	Primary
ACH-000898	0.0840643	7.72765	8.01502	3.12928	SNU719	Gastric Cancer	Gastric	Primary
ACH-001415	2.15381	9.20667	8.86771	3.71918	UMUC7	Bladder Cancer	Urinary Tract	Primary
ACH-000681	0.0143553	2.89142	5.05615	2.38405	A549	Lung Cancer	Lung	Primary
ACH-000070	2.80941	9.96242	8.07756	4.8515	697	Leukemia	Blood	Primary
ACH-000484	0.298658	9.54235	9.27654	1.71809	VMRCRCW	Kidney Cancer	Kidney	Primary
ACH-000808	0.0976108	10.8118	9.86335	3.01792	HUH28	Bile Duct Cancer	Bile Duct	Primary
ACH-000166	0.0143553	7.91433	6.88191	5.46336	KASUMI6	Leukemia	Blood	Primary
ACH-000997	0.111031	5.64501	7.73951	2.70487	HCT15	Colon/Colorectal Cancer	Colorectal	Primary
ACH-000819	1.46467	7.14486	8.18795	3.62059	LN18	Brain Cancer	Central Nervous System	Primary
ACH-000087	3.4957	3.16993	4.13996	4.6427	SKES1	Bone Cancer	Bone	Primary
ACH-000196	0.0703893	5.70901	6.97476	2.59455	HCC1599	Breast Cancer	Breast	Primary
ACH-000163	5.0343	3.68818	5.08746	3.29866	SW579	Thyroid Cancer	Thyroid	Primary
ACH-000571	3.55213	9.28834	9.62478	3.43029	T98G	Brain Cancer	Central Nervous System	Primary
ACH-000293	1.04963	7.74288	7.49793	2.1635	KLE	Endometrial/Uterine Cancer	Uterus	Primary
ACH-000584	0.0976108	6.40173	6.72424	3.08406	JHOS4	Ovarian Cancer	Ovary	Primary
ACH-001690	0.214125	9.25828	7.28956	2.36737	UPCISCC026	Head and Neck Cancer	Upper Aerodigestive	Primary
ACH-001648	1.31034	7.66327	6.49233	3.5373	SHMAC4	Prostate Cancer	Prostate	Primary
ACH-000954	0.0703893	6.01681	7.29783	2.29572	HEC1A	Endometrial/Uterine Cancer	Uterus	Primary
ACH-000204	0.0426443	11.6382	10.9298	2.848	LP1	Myeloma	Plasma Cell	Primary
ACH-001347	0	10.8477	10.5604	2.65535	H157	Head and Neck Cancer	Upper Aerodigestive	Primary
ACH-000691	0.0426443	5.31361	5.91385	3.42895	HCC2157	Breast Cancer	Breast	Primary
ACH-001341	3.11936	8.38271	6.77676	4.30305	DOTC24510	Cervical Cancer	Cervix	Primary
ACH-000714	0.0840643	9.08223	8.35085	3.60288	KMS11	Myeloma	Plasma Cell	Primary
ACH-000763	0.0565835	8.99016	8.3936	3.73769	MM1S	Myeloma	Plasma Cell	Primary
ACH-002834	6.01703	8.92742	8.03188	2.68482	PSS131R	Bone Cancer	Bone	Primary
ACH-001673	0.0285692	6.73281	7.62965	2.69599	TFK1	Bile Duct Cancer	Bile Duct	Primary
ACH-000901	0.0565835	6.41312	6.93109	3.46205	HCC1359	Lung Cancer	Lung	Primary
ACH-000109	0.0426443	7.33316	8.30898	3.00899	NCIH3255	Lung Cancer	Lung	Primary
ACH-000712	0.0426443	8.9271	8.20731	2.47249	HCC1833	Lung Cancer	Lung	Primary
ACH-000864	2.8953	2.82782	2.16027	3.47768	COLO684	Endometrial/Uterine Cancer	Uterus	Primary
ACH-000136	3.43162	1.53107	1.5656	4.6792	CHP126	Neuroblastoma	Peripheral Nervous System	Primary
ACH-002067	3.37156	7.94292	7.27212	2.87971	NOS1	Bone Cancer	Bone	Primary
ACH-001461	0.0143553	6.21471	5.43196	1.28096	C99	Colon/Colorectal Cancer	Colorectal	Primary
ACH-000890	0.0143553	8.41045	9.46754	4.08576	SW1271	Lung Cancer	Lung	Primary
ACH-001692	0.0565835	11.4267	9.14252	3.98732	UPCISCC040	Head and Neck Cancer	Upper Aerodigestive	Primary
ACH-000027	0.286881	9.85136	9.29533	2.75702	GOS3	Brain Cancer	Central Nervous System	Primary
ACH-000748	2.58496	11.9093	10.4043	2.84599	SJSA1	Bone Cancer	Bone	Primary
ACH-001669	0	9.01184	8.10166	3.12598	TANOUE	Leukemia	Blood	Primary
ACH-000565	0.214125	9.67267	9.05249	1.93734	RCM1	Colon/Colorectal Cancer	Colorectal	Primary
ACH-000449	3.55704	5.39917	8.11588	3.45549	MESSA	Sarcoma	Soft Tissue	Primary
ACH-002080	2.74631	4.68482	4.11853	4.29057	TN2	Neuroblastoma	Peripheral Nervous System	Primary
ACH-000710	0.356144	4.83996	6.7443	3.06005	NCIH854	Lung Cancer	Lung	Primary
ACH-001668	0.584963	3.88947	3.99277	6.97304	SUSA	Teratoma	Embryo	Primary
ACH-000374	0.111031	9.89166	9.46593	3.31325	HCC1143	Breast Cancer	Breast	Primary
ACH-000908	0.0426443	4.37365	6.61839	2.6017	SNU520	Gastric Cancer	Gastric	Primary
ACH-002003	3.16027	7.75328	6.79286	3.43962	A375SKINCJ3	Skin Cancer	Skin	Primary
ACH-000574	1.70929	6.98356	6.72329	3.52732	FUOV1	Ovarian Cancer	Ovary	Primary
ACH-000148	2.75489	9.66526	8.60681	4.68818	HS578T	Breast Cancer	Breast	Primary
ACH-000646	0.895303	6.30706	7.54821	0.933573	OVMANA	Ovarian Cancer	Ovary	Primary
ACH-000314	0.0426443	7.6773	6.76911	3.30597	HCC2108	Lung Cancer	Lung	Primary
ACH-000040	6.25739	6.98607	7.94087	3.78869	U118MG	Brain Cancer	Central Nervous System	Primary
ACH-000430	0.0143553	2.848	6.9397	1.94486	TYKNU	Ovarian Cancer	Ovary	Primary
ACH-001977	0.31034	7.66491	7.99339	3.40054	NO36	Lung Cancer	Lung	Primary
ACH-000437	4.63052	9.99435	9.77665	3.61117	SW1088	Brain Cancer	Central Nervous System	Primary
ACH-000503	0.0565835	8.57149	9.02378	3.66107	BICR16	Head and Neck Cancer	Upper Aerodigestive	Primary
ACH-000318	0.124328	7.16068	6.81186	3.55213	TE10	Esophageal Cancer	Esophagus	Primary
ACH-000928	3.04963	5.50811	7.94907	2.43829	JHUEM1	Endometrial/Uterine Cancer	Uterus	Primary
ACH-000893	0.214125	8.64681	8.78437	3.18903	NCIH1651	Lung Cancer	Lung	Primary
ACH-000889	3.6427	9.19113	7.20036	2.95606	KMM1	Myeloma	Plasma Cell	Primary
ACH-001623	6.29462	6.37382	6.02459	1.64155	ONDA8	Brain Cancer	Central Nervous System	Primary
ACH-001618	0.263034	7.03771	6.83883	4.0993	OCIM2	Leukemia	Blood	Primary
ACH-000235	0.0565835	9.46041	8.38845	2.5509	PANC0403	Pancreatic Cancer	Pancreas	Primary
ACH-000187	0.432959	7.21422	7.7492	4.12928	CORL311	Lung Cancer	Lung	Primary
ACH-000569	0.757023	9.83205	9.00834	2.26303	ISTMES1	Lung Cancer	Lung	Primary
ACH-000668	0.0143553	10.5521	9.40846	3.12598	HCC70	Breast Cancer	Breast	Primary
ACH-000924	0.0976108	3.39232	8.48977	4.05311	NCIH2172	Lung Cancer	Lung	Primary
ACH-001450	0	9.37443	7.83864	2.29866	BLUE1	Lymphoma	Lymphocyte	Primary
ACH-000713	0.333424	9.30047	10.2949	2.65076	CAOV3	Ovarian Cancer	Ovary	Primary
ACH-000273	4.20789	12.4432	12.0693	3.51223	SF539	Brain Cancer	Central Nervous System	Primary
ACH-001617	0	7.91648	8.88768	3	OCILY7	Lymphoma	Lymphocyte	Primary
ACH-000590	0.298658	6.45631	5.91361	2.65992	NCIH2073	Lung Cancer	Lung	Primary
ACH-000553	0.604071	9.94587	8.89866	3.01792	SQ1	Lung Cancer	Lung	Primary
ACH-000789	0.226509	1.76129	6.02724	2.78031	NCIH810	Lung Cancer	Lung	Primary
ACH-001001	0.505891	5.64155	5.34625	1.83592	143B	Bone Cancer	Bone	Primary
ACH-000407	3.79286	3.86987	4.9222	3.7761	SNU685	Endometrial/Uterine Cancer	Uterus	Primary
ACH-002027	0.238787	8.02879	7.58916	1.37851	HOUAI	Endometrial/Uterine Cancer	Uterus	Primary
ACH-001419	0	4.74524	6.10455	2.32481	VP229	Breast Cancer	Breast	Primary
ACH-000865	0.0285692	6.30998	6.66278	3.56682	KYSE450	Esophageal Cancer	Esophagus	Primary
ACH-001523	0.111031	8.62728	7.82687	4.81813	HSC1	Skin Cancer	Skin	Primary
ACH-000024	0.0285692	9.88176	9.41115	2.54597	OPM2	Myeloma	Plasma Cell	Primary
ACH-000599	0	7.93687	8.05897	2.58736	PATU8902	Pancreatic Cancer	Pancreas	Primary
ACH-000263	0.201634	6.53916	5.03298	4.52544	KASUMI1	Leukemia	Blood	Primary
ACH-002511	4.33271	10.1317	9.43423	4.94017	M140325	Skin Cancer	Skin	Primary
ACH-000286	0.0143553	5.9542	5.70487	2.15381	SNU1033	Colon/Colorectal Cancer	Colorectal	Primary
ACH-000250	2.0321	9.28707	8.68436	1.43829	KMRC20	Kidney Cancer	Kidney	Primary
ACH-000139	0.238787	10.2945	9.90964	2.54844	PANC0327	Pancreatic Cancer	Pancreas	Primary
ACH-000420	0.0143553	5.23802	8.08082	2.86196	SNU449	Liver Cancer	Liver	Primary
ACH-000336	0.0143553	9.73302	8.25668	4.9982	OCIAML3	Leukemia	Blood	Primary
ACH-000679	0.0426443	4.91073	6.94953	2.65992	OE19	Esophageal Cancer	Esophagus	Primary
ACH-001557	0.111031	8.31899	7.43871	3.10434	MERO41	Lung Cancer	Lung	Primary
ACH-000476	0.0285692	6.20574	6.03342	3.12267	JHH4	Liver Cancer	Liver	Primary
ACH-000479	1.852	9.46657	8.68141	2.79077	KNS81	Brain Cancer	Central Nervous System	Primary
ACH-000675	1.20163	7.24375	6.89772	3.53481	NCIH1734	Lung Cancer	Lung	Primary
ACH-000193	0.0426443	10.219	9.2677	3.59813	KARPAS620	Myeloma	Plasma Cell	Primary
ACH-000538	0.0565835	4.5601	5.68201	3.36457	HUTU80	Gastric Cancer	Gastric	Primary
ACH-001649	1.91456	8.55589	7.84618	3.07039	SHMAC5	Prostate Cancer	Prostate	Primary
ACH-000155	0.516015	8.82136	8.64882	1.85997	SW1990	Pancreatic Cancer	Pancreas	Primary
ACH-000270	6.23993	5.1981	5.40429	3.25248	HPAC	Pancreatic Cancer	Pancreas	Primary
ACH-000655	2.84398	9.85482	9.37775	2.52857	SF268	Brain Cancer	Central Nervous System	Primary
ACH-000145	4.37365	7.44601	8.76726	2.50335	SKLMS1	Sarcoma	Soft Tissue	Primary
ACH-001495	0.722466	8.39938	8.05539	2.74846	EMTOKA	Endometrial/Uterine Cancer	Uterus	Primary
ACH-000188	0.400538	10.5104	10.068	4.01167	SCC25	Head and Neck Cancer	Upper Aerodigestive	Primary
ACH-000146	0.275007	9.1342	7.48913	3.47249	THP1	Leukemia	Blood	Primary
ACH-000415	2.15056	6.50795	7.67158	2.09761	BICR6	Head and Neck Cancer	Upper Aerodigestive	Primary
ACH-001518	1.87184	6.75969	7.21859	2.51602	HEC116	Endometrial/Uterine Cancer	Uterus	Primary
ACH-000891	0.0143553	9.40088	8.84207	3.03914	HCC1438	Lung Cancer	Lung	Primary
ACH-000895	0.163499	6.87394	8.86527	1.88362	CL34	Colon/Colorectal Cancer	Colorectal	Primary
ACH-000851	0.0143553	8.15036	8.05772	3.19692	MORCPR	Lung Cancer	Lung	Primary
ACH-000824	0.0426443	7.52152	7.93799	3.41007	KYSE510	Esophageal Cancer	Esophagus	Primary
ACH-000568	0.286881	5.46761	6.34554	3.80426	UACC812	Breast Cancer	Breast	Primary
ACH-000541	0.0285692	10.5672	9.29877	3.53605	KMS34	Myeloma	Plasma Cell	Primary
ACH-000680	0.0703893	4.71534	7.67299	2.33342	SW948	Colon/Colorectal Cancer	Colorectal	Primary
ACH-000111	0.163499	11.0026	9.69514	4.0036	HCC1187	Breast Cancer	Breast	Primary
ACH-000470	0.124328	8.34203	8.2848	2.02148	SW1463	Colon/Colorectal Cancer	Colorectal	Primary
ACH-001338	2.72901	0.0703893	0	5.60851	CHP134	Neuroblastoma	Peripheral Nervous System	Primary
ACH-001539	0	8.5901	7.45327	0.823749	KML1	Lymphoma	Lymphocyte	Primary
ACH-000637	2.49057	5.46434	6.28318	3.35614	KYSE520	Esophageal Cancer	Esophagus	Primary
ACH-000389	2.8339	8.92145	9.70955	3.6837	H4	Brain Cancer	Central Nervous System	Primary
ACH-002710	4.09761	7.01915	8.73454	2.34199	MPNST724	Sarcoma	Peripheral Nervous System	Primary
ACH-002042	0.0285692	7.65571	7.55758	3.34199	T3M5	Thyroid Cancer	Thyroid	Primary
ACH-000756	2.7761	5.34908	5.96509	3.10098	GI1	Brain Cancer	Central Nervous System	Primary
ACH-000396	0.0703893	10.2466	9.28575	4.11103	J82	Bladder Cancer	Urinary Tract	Primary
ACH-000132	0.111031	8.14491	7.90761	2.31325	JHOS2	Ovarian Cancer	Ovary	Primary
ACH-000613	1.11103	6.98162	6.52701	3.28688	HOS	Bone Cancer	Bone	Primary
ACH-000855	0	4.0781	7.00776	3.53605	KYSE150	Esophageal Cancer	Esophagus	Primary
ACH-000906	0.831877	5.59006	7.3637	2.02857	ES2	Ovarian Cancer	Ovary	Primary
ACH-000238	2.75489	7.06544	8.33365	3.96717	SCC4	Head and Neck Cancer	Upper Aerodigestive	Primary
ACH-000237	2.70266	9.73432	9.96838	4.12681	JHOM1	Ovarian Cancer	Ovary	Primary
ACH-000393	0	7.6279	7.46197	2.91456	HLF	Liver Cancer	Liver	Primary
ACH-000623	5.62848	11.5546	9.99209	2.87381	SNU201	Brain Cancer	Central Nervous System	Primary
ACH-000359	3.32193	5.16912	7.33539	0.565597	MG63	Bone Cancer	Bone	Primary
ACH-001641	0.263034	6.8999	6.53776	3.36317	SAT	Head and Neck Cancer	Upper Aerodigestive	Primary
ACH-000483	0.0285692	5.21878	5.19061	4.09424	SNU182	Liver Cancer	Liver	Primary
ACH-000051	0.0426443	5.39541	7.88905	3.05658	TE617T	Sarcoma	Soft Tissue	Primary
ACH-000065	0.0426443	9.69542	8.86236	4.85449	OCIAML5	Leukemia	Blood	Primary
ACH-000609	4.39506	9.70601	8.77732	3.43029	SF126	Brain Cancer	Central Nervous System	Primary
ACH-001411	0.0143553	7.87252	8.08826	3.16832	UMUC5	Bladder Cancer	Urinary Tract	Primary
ACH-000504	6.1152	11.4648	10.6666	3.30743	SNB75	Brain Cancer	Central Nervous System	Primary
ACH-000956	0.0703893	2.58736	4.74093	2.17632	22RV1	Prostate Cancer	Prostate	Primary
ACH-000007	0.0840643	9.49442	8.7453	2.09424	LS513	Colon/Colorectal Cancer	Colorectal	Primary
ACH-000386	0.0426443	7.77314	7.02192	5.4219	KG1	Leukemia	Blood	Primary
ACH-000755	0.0143553	1.63691	6.94028	3.52857	HCC2218	Breast Cancer	Breast	Primary
ACH-002046	0.0703893	11.2229	10.3342	3.56194	HTMMT	Endometrial/Uterine Cancer	Uterus	Primary
ACH-000397	0.678072	8.39528	7.11894	2.44361	TEN	Endometrial/Uterine Cancer	Uterus	Primary
ACH-000229	4.82833	9.55374	9.17705	2.31325	HS822T	Non-Cancerous	Fibroblast	Primary
ACH-000518	0.0703893	9.70299	9.99873	3.84499	CAL33	Head and Neck Cancer	Upper Aerodigestive	Primary
ACH-000252	0.0565835	9.76542	9.58778	2.22342	LS1034	Colon/Colorectal Cancer	Colorectal	Primary
ACH-000572	4.54473	4.60585	5.45253	4.22651	G361	Skin Cancer	Skin	Primary
ACH-001605	3.51349	9.32182	8.17692	1.45418	NO10	Brain Cancer	Central Nervous System	Primary
ACH-000277	0.0565835	5.15745	6.60585	4.46793	HCC1419	Breast Cancer	Breast	Primary
ACH-002038	0.0143553	7.10171	6.57652	3.48929	HSKTC	Ovarian Cancer	Ovary	Primary
ACH-000419	0.0426443	10.4056	9.06499	2.96162	KMS28BM	Myeloma	Plasma Cell	Primary
ACH-000724	0.333424	9.66171	9.16789	3.57168	HT1376	Bladder Cancer	Urinary Tract	Primary
ACH-000522	0	6.11645	7.76726	2.94486	UMUC3	Bladder Cancer	Urinary Tract	Primary
ACH-001549	3.61353	6.72465	7.03408	3.93263	LU135	Lung Cancer	Lung	Primary
ACH-000706	0.0143553	4.81762	6.50748	3.06523	EKVX	Lung Cancer	Lung	Primary
ACH-000548	0.0426443	9.26892	9.6376	4.53543	BHY	Head and Neck Cancer	Upper Aerodigestive	Primary
ACH-000375	0.0143553	3.61589	8.01056	0.687061	G402	Kidney Cancer	Kidney	Primary
ACH-000735	0.124328	10.3627	8.98359	3.61589	PECAPJ49	Head and Neck Cancer	Upper Aerodigestive	Primary
ACH-000404	0.0143553	6.5694	7.6343	3.49442	K029AX	Skin Cancer	Skin	Primary
ACH-001509	0.124328	9.60344	7.30588	3.36036	H357	Head and Neck Cancer	Upper Aerodigestive	Primary
ACH-001650	0.0976108	4.0045	6.68426	2.33628	SISO	Cervical Cancer	Cervix	Primary
ACH-002055	0	7.01915	4.50779	2.3505	TL1	Lymphoma	Lymphocyte	Primary
ACH-001443	0	8.0474	8.3349	5.22535	ASH3	Thyroid Cancer	Thyroid	Primary
ACH-000688	0.0565835	7.2292	7.57871	2.75275	OV7	Ovarian Cancer	Ovary	Primary
ACH-000821	0.0426443	11.0042	10.3539	3.49442	EJM	Myeloma	Plasma Cell	Primary
ACH-001677	0.0426443	7.85237	7.66199	3.76553	U2904	Lymphoma	Lymphocyte	Primary
ACH-001627	0.321928	8.31574	7.13021	3.37851	P4E6	Prostate Cancer	Prostate	Primary
ACH-000951	0.0285692	5.61412	7.91749	3.34056	NCIH2342	Lung Cancer	Lung	Primary
ACH-000547	0.0840643	7.13996	7.63176	3.96532	HT1197	Bladder Cancer	Urinary Tract	Primary
ACH-000826	0.0143553	6.85287	6.13484	3.35896	CAL12T	Lung Cancer	Lung	Primary
ACH-000018	0.0840643	5.926	6.75181	2.54844	T24	Bladder Cancer	Urinary Tract	Primary
ACH-000669	3.9542	10.1111	8.39575	2.96347	SW900	Lung Cancer	Lung	Primary
ACH-001106	2.43829	10.0147	8.89673	5.12722	KOPN8	Leukemia	Blood	Primary
ACH-000564	0.0426443	9.58894	8.84803	3.38405	KHM1B	Myeloma	Plasma Cell	Primary
ACH-000424	2.27501	3.40054	3.96162	4.21101	TC71	Bone Cancer	Bone	Primary
ACH-000628	0.516015	11.6268	11.6226	3.87381	NCIH596	Lung Cancer	Lung	Primary
ACH-000232	2.57773	9.22101	8.88728	4.49506	U251MG	Brain Cancer	Central Nervous System	Primary
ACH-000820	0.704872	9.56287	9.32272	2.76977	SW403	Colon/Colorectal Cancer	Colorectal	Primary
ACH-000645	4.87971	8.89524	9.23821	2.44626	JL1	Lung Cancer	Lung	Primary
ACH-000649	0.111031	8.64713	7.88728	2.36457	786O	Kidney Cancer	Kidney	Primary
ACH-000142	2.9855	7.29682	8.59895	3.70708	CAL29	Bladder Cancer	Urinary Tract	Primary
ACH-000697	0.0840643	11.7814	12.3853	4.95884	A3KAW	Lymphoma	Lymphocyte	Primary
ACH-000942	0.111031	9.17961	7.59238	5.23113	HPBALL	Leukemia	Blood	Primary
ACH-000809	0.0426443	4.74093	7.29444	3.68482	KYSE410	Esophageal Cancer	Esophagus	Primary
ACH-000060	0.0426443	10.4573	9.78442	3.29866	PANC1005	Pancreatic Cancer	Pancreas	Primary
ACH-000957	0.0426443	4.1334	7.03023	3.33342	LS180	Colon/Colorectal Cancer	Colorectal	Primary
ACH-000859	0.176323	8.27692	8.37195	4.14731	HCC1954	Breast Cancer	Breast	Primary
ACH-000990	0.163499	10.3841	9.36359	3.03738	HEC108	Endometrial/Uterine Cancer	Uterus	Primary
ACH-000410	3.46858	9.91883	9.73054	5.53605	SAOS2	Bone Cancer	Bone	Primary
ACH-000927	0.124328	3.66676	7.92315	3.54226	BT474	Breast Cancer	Breast	Primary
ACH-001719	1.90304	7.71005	6.5256	2.75061	OCIC4P	Ovarian Cancer	Ovary	Primary
ACH-001418	1.80735	7.8882	7.42206	2.84197	UWB1289	Ovarian Cancer	Ovary	Primary
ACH-000362	0.0426443	9.06286	8.44128	4.4822	MOLM13	Leukemia	Blood	Primary
ACH-000840	0.0703893	10.221	8.59148	3.61235	HCC366	Lung Cancer	Lung	Primary
ACH-001460	0.0143553	6.7486	6.37764	1.3505	C84	Colon/Colorectal Cancer	Colorectal	Primary
ACH-000045	0.0426443	9.07676	7.48776	3.69599	MV411	Leukemia	Blood	Primary
ACH-000741	0.443607	11.2906	10.0448	2.88947	UBLC1	Bladder Cancer	Urinary Tract	Primary
ACH-000912	0	6.24203	6.46956	2.23879	NCIH2286	Lung Cancer	Lung	Primary
ACH-000667	2.18903	8.40045	8.0813	3.94673	HCC44	Lung Cancer	Lung	Primary
ACH-001494	0.0285692	8.92864	8.67009	1.80323	EGI1	Bile Duct Cancer	Bile Duct	Primary
ACH-000838	0.0143553	10.384	9.56224	2.63923	AMO1	Myeloma	Plasma Cell	Primary
ACH-001172	0	9.3956	8.06194	3.09592	U251MGDM	Brain Cancer	Central Nervous System	Primary
ACH-000349	0.356144	5.52388	6.67243	3.25096	HCC1500	Breast Cancer	Breast	Primary
ACH-000411	0.400538	8.23487	8.92303	2.42761	769P	Kidney Cancer	Kidney	Primary
ACH-002021	0	2	3.64501	4.09001	T3M3	Endometrial/Uterine Cancer	Uterus	Primary
ACH-000202	4.03562	2.63459	1.95233	3.91839	COLO320	Colon/Colorectal Cancer	Colorectal	Primary
ACH-000696	1.19535	8.91501	7.99972	4.6011	OVCAR8	Ovarian Cancer	Ovary	Primary
ACH-000041	3.13422	6.87283	5.7211	4.87135	RDES	Bone Cancer	Bone	Primary
ACH-000747	0.0426443	7.33976	9.15221	2.71149	NCIH1703	Lung Cancer	Lung	Primary
ACH-001307	0.124328	6.75168	7.86771	2.67356	8505C	Thyroid Cancer	Thyroid	Primary
ACH-000417	0.0976108	5.76421	8.20345	3.8339	PANC0813	Pancreatic Cancer	Pancreas	Primary
ACH-001393	0	4.66959	5.89797	2.85	SUM190PT	Breast Cancer	Breast	Primary
ACH-001694	0.807355	11.8256	10.687	2.84398	UPCISCC074	Head and Neck Cancer	Upper Aerodigestive	Primary
ACH-000438	0.189034	5.84398	6.4591	3.17153	LU65	Lung Cancer	Lung	Primary
ACH-000653	0.0285692	10.0045	9.31875	3.07039	JJN3	Myeloma	Plasma Cell	Primary
ACH-000839	0.0840643	9.32899	8.48337	3.10098	SCABER	Bladder Cancer	Urinary Tract	Primary
ACH-001524	0.111031	7.50819	8.01134	4.03298	HSC5	Skin Cancer	Skin	Primary
ACH-000323	2.63691	7.62498	7.58714	3.24184	42MGBA	Brain Cancer	Central Nervous System	Primary
ACH-000734	0.0285692	3.44095	5.56925	2.75061	JHH5	Liver Cancer	Liver	Primary
ACH-000845	3.53107	7.48776	7.44236	3.21723	NCIH1373	Lung Cancer	Lung	Primary
ACH-001334	0	10.0622	9.28556	2.30451	C4I	Cervical Cancer	Cervix	Primary
ACH-000698	0.286881	9.51296	9.52648	3.28244	DMS53	Lung Cancer	Lung	Primary
ACH-000802	2.1177	5.73444	7.29848	4.06264	BFTC905	Bladder Cancer	Urinary Tract	Primary
ACH-001699	0.0285692	9.59844	9.1375	3.38128	UPCISCC131	Head and Neck Cancer	Upper Aerodigestive	Primary
ACH-001653	2.8953	9.98257	8.94664	1.98185	SKGT2	Gastric Cancer	Gastric	Primary
ACH-000852	0.0565835	3.2854	7.65785	2.95233	NCIH1435	Lung Cancer	Lung	Primary
ACH-001500	0.176323	8.58575	7.76215	2.76129	FLO1	Esophageal Cancer	Esophagus	Primary
ACH-000364	3.21878	7.94854	7.81083	3.87184	U2OS	Bone Cancer	Bone	Primary
ACH-002044	0.0143553	1.48027	2.29866	3.0197	HSQ89	Head and Neck Cancer	Upper Aerodigestive	Primary
ACH-000301	0.0285692	4.67525	6.46483	5.17433	LAMA84	Leukemia	Blood	Primary
ACH-001516	0	6.35509	6.1035	3.74093	HCSC1	Cervical Cancer	Cervix	Primary
ACH-001354	2.91265	1	3.7148	4.69933	LAN2	Neuroblastoma	Peripheral Nervous System	Primary
ACH-001645	2.8953	6.1639	7.00338	4.1416	SEKI	Skin Cancer	Skin	Primary
ACH-002069	5.97591	8.19795	6.06501	2.76553	HSOS1	Bone Cancer	Bone	Primary
ACH-000931	2.33628	3.87676	5.80632	3.48414	HMCB	Skin Cancer	Skin	Primary
ACH-000302	1.15056	8.59474	8.1128	2.97636	SNU1077	Endometrial/Uterine Cancer	Uterus	Primary
ACH-000343	0.124328	4.31179	5.31759	4.85748	NCIH522	Lung Cancer	Lung	Primary
ACH-000171	0.286881	8.0398	8.37317	2.09085	VMRCRCZ	Kidney Cancer	Kidney	Primary
ACH-000535	0.298658	7.44518	8.36995	3.21878	BXPC3	Pancreatic Cancer	Pancreas	Primary
ACH-000774	0.0703893	8.37213	7.5338	2.75061	RERFLCAD2	Lung Cancer	Lung	Primary
ACH-001306	5.24907	7.75007	7.7924	3.63343	8305C	Thyroid Cancer	Thyroid	Primary
ACH-000994	1.80735	5.68538	5.37226	5.08023	HEC59	Endometrial/Uterine Cancer	Uterus	Primary
ACH-000733	0.321928	8.97022	8.56609	1.7866	NCIH1838	Lung Cancer	Lung	Primary
ACH-001603	2.99458	0.0976108	0.189034	2.65992	NH12	Neuroblastoma	Peripheral Nervous System	Primary
ACH-000738	4.67469	9.19709	8.91758	3.04963	GB1	Brain Cancer	Central Nervous System	Primary
ACH-001555	3.62994	10.4491	9.14586	2.70266	MERO14	Lung Cancer	Lung	Primary
ACH-001369	0.176323	8.75849	8.15543	2.09761	OCIC5X	Ovarian Cancer	Ovary	Primary
ACH-000969	0.0426443	5.79572	4.31252	1.54597	KM12	Colon/Colorectal Cancer	Colorectal	Primary
ACH-000873	0.0143553	9.82085	8.17218	2.89918	KYSE270	Esophageal Cancer	Esophagus	Primary
ACH-000082	4.30524	6.84147	5.93121	2.74846	G292CLONEA141B1	Bone Cancer	Bone	Primary
ACH-000488	0.0285692	6.24012	6.34287	3.75702	TE11	Esophageal Cancer	Esophagus	Primary
ACH-000790	3.0268	2.08406	1.61824	3.19219	SHP77	Lung Cancer	Lung	Primary
ACH-000647	2.83794	7.99599	7.96642	3.69377	TE1	Esophageal Cancer	Esophagus	Primary
ACH-002001	4.38957	8.05501	6.85062	3.25701	A375SKINCJ1	Skin Cancer	Skin	Primary
ACH-000201	4.49121	6.95629	9.21939	3.1177	A204	Rhabdoid	Soft Tissue	Primary
ACH-000965	0.0285692	9.33414	7.539	3.19377	RL952	Endometrial/Uterine Cancer	Uterus	Primary
ACH-002026	0	9.60805	8.24051	2.27202	HHUA	Endometrial/Uterine Cancer	Uterus	Primary
ACH-000883	5.04658	10.0803	9.76555	2.74846	SW1783	Brain Cancer	Central Nervous System	Primary
ACH-000482	0.0703893	8.49514	8.60181	3.59932	RERFLCKJ	Lung Cancer	Lung	Primary
ACH-000450	4.40531	6.87676	7.84348	4.849	MELHO	Skin Cancer	Skin	Primary
ACH-000874	1.60881	8.85187	7.33298	2.87971	RS411	Leukemia	Blood	Primary
ACH-001484	0.0143553	10.7673	9.20841	3.77821	CI	Leukemia	Blood	Primary
ACH-000693	0.0840643	5.09043	5.63227	3.56316	KYSE180	Esophageal Cancer	Esophagus	Primary
ACH-001519	0	3.37295	5.95931	0.713696	HEMCSS	Bone Cancer	Bone	Primary
ACH-001497	2.59216	6.84499	6.68776	1.42761	ESO51	Esophageal Cancer	Esophagus	Primary
ACH-000102	5.01033	11.8562	10.8006	4.50144	GMS10	Brain Cancer	Central Nervous System	Primary
ACH-000817	1.07724	9.32116	8.34336	3.74631	RPMI8226	Myeloma	Plasma Cell	Primary
ACH-001556	1.34483	10.2316	9.34463	3.20163	MERO25	Lung Cancer	Lung	Primary
ACH-000913	1.54597	10.8925	10.0473	2.99458	ESS1	Endometrial/Uterine Cancer	Uterus	Primary
ACH-001642	0	8.61084	6.76964	1.51096	SCC3	Lymphoma	Lymphocyte	Primary
ACH-001552	4.66846	9.66975	8.9967	3.30743	MCC26	Skin Cancer	Skin	Primary
ACH-000451	0.0143553	7.36151	8.87937	3.904	NCIH2085	Lung Cancer	Lung	Primary
ACH-000879	3.73877	9.33936	9.5156	1.67807	MFE296	Endometrial/Uterine Cancer	Uterus	Primary
ACH-000982	0.0840643	5.83491	7.04821	2.41954	GP2D	Colon/Colorectal Cancer	Colorectal	Primary
ACH-001636	0	8.5557	6.20144	2.53356	RAMOS	Lymphoma	Lymphocyte	Primary
ACH-000189	0.263034	10.7074	10.2776	1.98185	RCC10RGB	Kidney Cancer	Kidney	Primary
ACH-000131	3.59694	7.3805	8.0728	2.69153	HS229T	Non-Cancerous	Fibroblast	Primary
ACH-000660	0.286881	7.82107	7.20379	2.44361	SUDHL5	Lymphoma	Lymphocyte	Primary
ACH-000915	1.848	7.36291	8.13345	3.32048	IPC298	Skin Cancer	Skin	Primary
ACH-000480	2.49825	2.67129	3.22033	2.61824	HUH7	Liver Cancer	Liver	Primary
ACH-000745	0.0565835	8.38198	8.0743	3.23266	MOLP8	Myeloma	Plasma Cell	Primary
ACH-000395	0.226509	4.83693	7.87915	3.2854	NCIH520	Lung Cancer	Lung	Primary
ACH-001459	0.0143553	6.27612	5.96417	1.45943	C80	Colon/Colorectal Cancer	Colorectal	Primary
ACH-001609	2.75489	8.51444	9.58329	2.51349	NP3	Brain Cancer	Central Nervous System	Primary
ACH-001485	0.176323	10.0792	8.28179	3.17153	CII	Leukemia	Blood	Primary
ACH-000137	4.04789	11.0579	10.2395	3.39232	8MGBA	Brain Cancer	Central Nervous System	Primary
ACH-000445	5.17353	10.5031	9.62467	3.14893	KNS60	Brain Cancer	Central Nervous System	Primary
ACH-001229	1.71809	8.49113	7.0177	2.73769	UPCISCC154	Head and Neck Cancer	Upper Aerodigestive	Primary
ACH-000837	0.0426443	4.94439	6.54643	3.11603	NCIH322	Lung Cancer	Lung	Primary
ACH-000048	3.13586	5.98937	6.14629	2.43029	TOV112D	Ovarian Cancer	Ovary	Primary
ACH-000881	0.0143553	8.96099	9.7386	3.41278	MELJUSO	Skin Cancer	Skin	Primary
ACH-001992	4.44824	10.8296	9.64133	2.9222	ONE58	Lung Cancer	Lung	Primary
ACH-000930	0.0143553	7.80452	8.37604	3.31904	HCC1569	Breast Cancer	Breast	Primary
ACH-001526	3.81352	4.39094	4.97315	2.66448	HUO9	Bone Cancer	Bone	Primary
ACH-001329	5.92077	9.26484	9.54984	2.69153	ANGMCSS	Brain Cancer	Central Nervous System	Primary
ACH-000418	6.38922	8.5127	7.89627	4.68032	SW1353	Bone Cancer	Bone	Primary
ACH-000861	2.69377	8.07991	7.7498	2.92979	HOP62	Lung Cancer	Lung	Primary
ACH-000692	3.04789	7.41185	7.59917	2.88947	SNU899	Head and Neck Cancer	Upper Aerodigestive	Primary
ACH-000107	0.0143553	10.2355	8.85449	3.27053	CAPAN2	Pancreatic Cancer	Pancreas	Primary
ACH-000133	6.68496	10.6685	10.0021	2.9486	HS729	Unknown	Soft Tissue	Primary
ACH-000306	5.26228	8.19815	8.21369	2.35332	HS688AT	Non-Cancerous	Fibroblast	Primary
ACH-001451	1.1177	10.8188	8.88185	2.69822	BOKU	Cervical Cancer	Cervix	Primary
ACH-002926	4.51979	7.05561	6.23534	2.44095	UPMD1	Unknown	Unknown	Primary
ACH-000473	0.0565835	5.59544	7.84392	3.09761	RT112	Bladder Cancer	Urinary Tract	Primary
ACH-000192	2.38405	7.60014	8.01714	3.33342	MFE280	Endometrial/Uterine Cancer	Uterus	Primary
ACH-001624	0.176323	8.68405	7.53216	2.92029	ONDA9	Brain Cancer	Central Nervous System	Primary
ACH-001807	7.62943	9.11293	8.23917	2.52105	LPS067	Liposarcoma	Soft Tissue	Primary
ACH-001318	0.0426443	5.38681	7.06232	2.37016	PLCPRF5	Liver Cancer	Liver	Primary
ACH-000601	0.0426443	5.91552	5.20555	1.03562	MIAPACA2	Pancreatic Cancer	Pancreas	Primary
ACH-000966	3.99005	6.14364	8.24122	3.31904	IGROV1	Ovarian Cancer	Ovary	Primary
ACH-000657	3.01078	9.18871	9.33909	3.26754	A2780	Ovarian Cancer	Ovary	Primary
ACH-000624	0.250962	9.09503	8.54581	4.14649	HCC1806	Breast Cancer	Breast	Primary
ACH-000699	0.0840643	10.2967	10.2636	4.1914	HCC1395	Breast Cancer	Breast	Primary
ACH-000740	0.584963	8.69711	8.67359	3.82171	A253	Head and Neck Cancer	Upper Aerodigestive	Primary
ACH-000447	1.9782	10.5884	10.1928	2.82985	NCIH2228	Lung Cancer	Lung	Primary
ACH-001416	0	7.49817	9.84116	2.9241	UMUC9	Bladder Cancer	Urinary Tract	Primary
ACH-000280	0.0143553	6.09972	6.30086	2.86196	SNU840	Ovarian Cancer	Ovary	Primary
ACH-000892	0.0565835	11.2453	10.8325	1.96347	NCIH1563	Lung Cancer	Lung	Primary
ACH-000493	2.12102	10.0614	8.78934	3.30597	SNU423	Liver Cancer	Liver	Primary
ACH-000042	0.0565835	8.04166	8.61563	2.30159	PANC0203	Pancreatic Cancer	Pancreas	Primary
ACH-002045	0	8.47452	8.94228	3.48929	HO1U1	Head and Neck Cancer	Upper Aerodigestive	Primary
ACH-000221	0.0565835	6.86864	5.89506	3.83895	SNU398	Liver Cancer	Liver	Primary
ACH-000093	0.321928	8.87747	7.64688	2.58736	PANC0504	Pancreatic Cancer	Pancreas	Primary
ACH-000244	6.22188	7.76148	8.70141	2.85	DKMG	Brain Cancer	Central Nervous System	Primary
ACH-000610	3.64155	2.07039	4.27202	3.79181	NCIH2227	Lung Cancer	Lung	Primary
ACH-002016	4.77083	8.69418	7.81346	1.74416	MEL290	Eye Cancer	Eye	Primary
ACH-000862	0.0703893	8.41566	9.2191	4.08831	KMBC2	Bladder Cancer	Urinary Tract	Primary
ACH-000236	0.0426443	7.46132	7.76222	3.37016	SW1417	Colon/Colorectal Cancer	Colorectal	Primary
ACH-000731	0.0426443	9.98157	8.40455	2.76765	HCC2279	Lung Cancer	Lung	Primary
ACH-000875	0.321928	7.9778	6.30998	3.62877	NCIH2347	Lung Cancer	Lung	Primary
ACH-000593	0.333424	8.57255	7.75736	3.22959	BC3C	Bladder Cancer	Urinary Tract	Primary
ACH-000442	0.0565835	11.3474	9.61012	4.41616	RERFLCSQ1	Lung Cancer	Lung	Primary
ACH-000159	0.15056	6.67426	6.65535	2.41143	OSRC2	Kidney Cancer	Kidney	Primary
ACH-000907	0.176323	10.8132	10.1362	2.70266	SNU349	Kidney Cancer	Kidney	Primary
ACH-000739	1.38405	5.49281	7.06932	3.20945	HEPG2	Liver Cancer	Liver	Primary
ACH-001558	1.61824	9.15454	7.71163	3.1177	MERO48A	Lung Cancer	Lung	Primary
ACH-001613	0.0143553	6.46761	5.61324	2.64155	OCIAML4	Leukemia	Blood	Primary
ACH-001608	1.1635	9.01307	7.79915	2.89336	NP2	Brain Cancer	Central Nervous System	Primary
ACH-000539	5.1823	6.54055	8.62256	2.44361	HS618T	Non-Cancerous	Fibroblast	Primary
ACH-000464	5.20867	8.71829	7.88893	2.47768	CAS1	Brain Cancer	Central Nervous System	Primary
ACH-000622	2.06005	7.7963	8.28785	2.73118	KNS42	Brain Cancer	Central Nervous System	Primary
ACH-001390	0.0703893	5.37504	4.49378	1.96717	SUM149PT	Breast Cancer	Breast	Primary
ACH-001401	0.0143553	5.07468	6.05202	3.1177	SW13	Adrenal Cancer	Adrenal Cortex	Primary
ACH-000475	0.137504	3.77505	7.92077	2.5509	HUH1	Liver Cancer	Liver	Primary
ACH-000860	0.641546	7.10748	7.59305	3.9855	NCIH358	Lung Cancer	Lung	Primary
ACH-001562	0.565597	8.97039	7.53605	2.80323	MERO95	Lung Cancer	Lung	Primary
ACH-000259	2.24793	1.52105	2.31615	4.37782	KELLY	Neuroblastoma	Peripheral Nervous System	Primary
ACH-001388	0	3.55336	3.26903	0.83996	SUM102PT	Breast Cancer	Breast	Primary
ACH-002025	0	7.4591	8.75772	1.9486	TT1TKB	Colon/Colorectal Cancer	Colorectal	Primary
ACH-000720	4.89579	10.9425	10.4699	2.58256	TCCSUP	Bladder Cancer	Urinary Tract	Primary
ACH-001345	0.0143553	8.50144	7.18933	1.4957	GP5D	Colon/Colorectal Cancer	Colorectal	Primary
ACH-000558	1.66448	9.30478	9.4935	2.73769	A172	Brain Cancer	Central Nervous System	Primary
ACH-000631	3.52356	6.11416	6.83466	2.44626	KS1	Brain Cancer	Central Nervous System	Primary
ACH-000764	0.0426443	6.34678	7.88935	1.20163	SH10TC	Gastric Cancer	Gastric	Primary
ACH-000995	1.43296	7.77136	7.86691	5.54813	JURKAT	Leukemia	Blood	Primary
ACH-000373	0	11.0697	10.0334	4.95559	SKM1	Leukemia	Blood	Primary
ACH-000709	0.0143553	9.38782	8.65317	2.68257	KMRC2	Kidney Cancer	Kidney	Primary
ACH-000846	0.411426	7.27529	9.26165	3.08916	FADU	Head and Neck Cancer	Upper Aerodigestive	Primary
ACH-000333	0.226509	8.47873	7.54373	2.63923	JHOM2B	Ovarian Cancer	Ovary	Primary
ACH-002059	1.24489	8.36667	6.93452	5.06048	P30OHK	Leukemia	Blood	Primary
ACH-000948	0.0840643	7.53247	7.72	2.8339	2313287	Gastric Cancer	Gastric	Primary
ACH-002015	5.71781	8.1165	8.27314	1.73552	MEL285	Eye Cancer	Eye	Primary
ACH-000981	0.176323	7.99825	8.66512	3.63227	DND41	Leukemia	Blood	Primary
ACH-000390	0.0426443	6.77452	7.83536	3.61824	LUDLU1	Lung Cancer	Lung	Primary
ACH-000468	0.887525	8.54813	7.40429	2.74416	PK45H	Pancreatic Cancer	Pancreas	Primary
ACH-001061	0.0565835	5.66278	7.98157	2.15381	DLD1	Colon/Colorectal Cancer	Colorectal	Primary
ACH-000456	5.03386	8.5966	8.71867	3.37434	BCPAP	Thyroid Cancer	Thyroid	Primary
ACH-000062	0.111031	6.68902	7.26819	2.88753	RERFLCMS	Lung Cancer	Lung	Primary
ACH-000536	0.0565835	5.5598	6.70293	3.77926	BT20	Breast Cancer	Breast	Primary
ACH-000878	0.0840643	5.90014	6.35138	3.31904	HCC15	Lung Cancer	Lung	Primary
ACH-002061	0.0976108	1.12433	0.422233	4.01167	P2URK562	Leukemia	Blood	Primary
ACH-000412	0.286881	11.57	9.54662	2.52607	SNU1197	Colon/Colorectal Cancer	Colorectal	Primary
ACH-000938	1.26303	9.55735	8.49837	4.48027	NALM6	Leukemia	Blood	Primary
ACH-000939	3.92695	7.86728	7.18349	3.13093	SKUT1	Sarcoma	Soft Tissue	Primary
ACH-000919	0.0285692	1.74846	2.64616	2.63459	IM95	Gastric Cancer	Gastric	Primary
ACH-000863	3.17792	10.2697	9.4552	2.17632	DBTRG05MG	Brain Cancer	Central Nervous System	Primary
ACH-000797	5.67044	8.59492	9.23441	2.38957	HLFA	Non-Cancerous	Fibroblast	Primary
ACH-001533	0.201634	9.37208	7.04286	2.87774	KARPAS1718	Lymphoma	Lymphocyte	Primary
ACH-000961	1.58015	4.23879	4.81352	2.33914	ISHIKAWAHERAKLIO02ER	Endometrial/Uterine Cancer	Uterus	Primary
ACH-000825	6.44609	7.69237	7.31252	2.67129	HOP92	Lung Cancer	Lung	Primary
ACH-000743	0.0426443	9.66491	9.06923	4.50144	CORL95	Lung Cancer	Lung	Primary
ACH-000157	0.0976108	10.8622	9.83955	3.20945	A4FUK	Lymphoma	Lymphocyte	Primary
ACH-001786	0	9.30453	9.51899	1.51096	SNU1544	Colon/Colorectal Cancer	Colorectal	Primary
ACH-000958	0.189034	8.25328	8.28983	2.56803	SW48	Colon/Colorectal Cancer	Colorectal	Primary
ACH-000228	2.42492	8.29902	9.56199	3.5741	BICR31	Head and Neck Cancer	Upper Aerodigestive	Primary
ACH-000174	2.25399	3.04264	5.01123	3.92505	CAL62	Thyroid Cancer	Thyroid	Primary
ACH-000620	6.17732	4.44029	4.41346	3.8846	JHH1	Liver Cancer	Liver	Primary
ACH-000168	0.0426443	10.0775	9.33002	5.50875	NOMO1	Leukemia	Blood	Primary
ACH-000211	5.71177	8.46667	8.8167	4.02237	DAOY	Brain Cancer	Central Nervous System	Primary
ACH-002041	0.214125	10.0172	9.24158	2.66903	HOTHC	Thyroid Cancer	Thyroid	Primary
ACH-000073	0.389567	11.243	10.2715	4	GRANTA519	Lymphoma	Lymphocyte	Primary
ACH-000096	3.76022	3.13586	4.46467	3.2555	G401	Rhabdoid	Kidney	Primary
ACH-000776	0.124328	5.85823	6.21432	3.35755	ONS76	Brain Cancer	Central Nervous System	Primary
ACH-001370	3.44228	5.92861	5.59902	3.44758	OCIP5X	Ovarian Cancer	Ovary	Primary
ACH-000029	0.0285692	7.05788	6.02768	2.79701	HCC827GR5	Lung Cancer	Lung	Primary
ACH-000644	0.31034	7.99741	8.94055	5.18428	COLO829	Skin Cancer	Skin	Primary
ACH-001422	0.0285692	8.55009	9.01502	3.15218	WPE1NA22	Prostate Cancer	Prostate	Primary
ACH-000588	0.0426443	10.8377	9.47861	3.31904	KMS26	Myeloma	Plasma Cell	Primary
ACH-000219	4.47962	7.22149	6.99367	3.44095	A375	Skin Cancer	Skin	Primary
ACH-000150	3.62761	10.9873	11.4195	4.0268	HCC2935	Lung Cancer	Lung	Primary
ACH-000384	0.189034	6.71891	8.26036	2.62761	SW780	Bladder Cancer	Urinary Tract	Primary
ACH-002014	0	3.96162	5.54597	3.99729	MEL270	Eye Cancer	Eye	Primary
ACH-001634	0	10.2176	8.96942	2.42492	PGA1	Leukemia	Blood	Primary
ACH-000495	0.176323	8.15421	9.22069	2.25096	TUHR4TKB	Kidney Cancer	Kidney	Primary
ACH-000777	0.0703893	8.84027	9.00489	4.14486	KYSE30	Esophageal Cancer	Esophagus	Primary
ACH-000085	0.0426443	8.06754	7.44931	2.9486	T3M4	Pancreatic Cancer	Pancreas	Primary
ACH-000489	0.163499	8.44116	7.46172	1.40054	SW1116	Colon/Colorectal Cancer	Colorectal	Primary
ACH-000152	2.22033	10.255	9.50972	2.45943	M059K	Brain Cancer	Central Nervous System	Primary
ACH-000909	4.12102	5.34979	6.18011	4.57471	JHUEM2	Endometrial/Uterine Cancer	Uterus	Primary
ACH-000443	0.584963	9.22477	9.38879	1.66903	OVKATE	Ovarian Cancer	Ovary	Primary
ACH-001335	0	9.5946	9.52865	2.04264	C4II	Cervical Cancer	Cervix	Primary
ACH-002062	0.0143553	9.68893	8.53671	2.82579	SLVL	Lymphoma	Lymphocyte	Primary
ACH-000607	0.0285692	7.32948	6.49442	3.18269	KYM1	Rhabdoid	Soft Tissue	Primary
ACH-001511	0.189034	6.6314	7.2949	3.28392	H413	Head and Neck Cancer	Upper Aerodigestive	Primary
ACH-000113	0.0143553	10.0378	8.57327	4.15299	OCIAML2	Leukemia	Blood	Primary
ACH-000598	0.0285692	10.1694	8.92991	3.06695	KMS21BM	Myeloma	Plasma Cell	Primary
ACH-000281	0.0285692	7.81365	7.40846	2.82375	KP2	Pancreatic Cancer	Pancreas	Primary
ACH-000985	0.0565835	4.51159	6.58241	2.22033	LS411N	Colon/Colorectal Cancer	Colorectal	Primary
ACH-000347	0.0143553	4.42492	7.07863	3.69488	QGP1	Pancreatic Cancer	Pancreas	Primary
ACH-000127	0.163499	5.7952	6.72996	2.04614	SLR20	Bladder Cancer	Urinary Tract	Primary
ACH-000595	4.45943	6.97487	6.89942	3.19061	LN229	Brain Cancer	Central Nervous System	Primary
ACH-001540	2.71149	9.78588	8.94547	1.37851	KMLS1	Liposarcoma	Soft Tissue	Primary
ACH-000771	0.0426443	8.45861	8.75205	3.6893	BICR56	Head and Neck Cancer	Upper Aerodigestive	Primary
ACH-000353	2.50843	7.59656	8.61497	3.76553	TE15	Esophageal Cancer	Esophagus	Primary
ACH-000363	0.0565835	8.14797	8.88749	2.54844	SKMM2	Myeloma	Plasma Cell	Primary
ACH-001543	0.0285692	7.69223	7.79831	3.24489	KOSC2	Head and Neck Cancer	Upper Aerodigestive	Primary
ACH-001333	0	4.38128	6.77452	2.76129	C33A	Cervical Cancer	Cervix	Primary
ACH-001453	2.13093	11.1009	10.6347	3.32625	BPH1	Prostate Cancer	Prostate	Primary
ACH-001458	0.0143553	6.55152	7.40446	1.47508	C75	Colon/Colorectal Cancer	Colorectal	Primary
ACH-000888	0.0426443	3.89045	6.99955	3.18587	NCIH1793	Lung Cancer	Lung	Primary
ACH-000030	0.15056	5.42895	7.99611	4.17632	PC14	Lung Cancer	Lung	Primary
ACH-000555	0.0285692	9.11275	9.02791	1.47508	A498	Kidney Cancer	Kidney	Primary
ACH-000478	6.67313	10.6715	9.75995	4.33842	SNU387	Liver Cancer	Liver	Primary
ACH-000775	0.0976108	5.01569	6.42962	2.9486	NCIH727	Lung Cancer	Lung	Primary
ACH-000559	0.0840643	2.38128	2.38681	3.45286	NCIH1836	Lung Cancer	Lung	Primary
ACH-000844	0.0840643	7.02104	7.50406	3.0036	DMS454	Lung Cancer	Lung	Primary
ACH-000272	0.0143553	7.95152	8.48091	1.45418	SLR24	Kidney Cancer	Kidney	Primary
ACH-000169	5.06307	5.33664	6.3505	3.1127	RD	Sarcoma	Soft Tissue	Primary
ACH-001402	0.0565835	7.99107	9.38111	2.72683	SW756	Cervical Cancer	Cervix	Primary
ACH-000796	0.0426443	8.52881	7.75969	3.76129	MCAS	Ovarian Cancer	Ovary	Primary
ACH-000067	5.4941	10.2337	9.95646	2.64155	HS683	Brain Cancer	Central Nervous System	Primary
ACH-000640	0.0565835	10.717	9.25727	4.08576	SKMEL31	Skin Cancer	Skin	Primary
ACH-001674	2.5656	1.94486	0.286881	5.01391	TGW	Neuroblastoma	Peripheral Nervous System	Primary
ACH-001698	0.124328	6.24298	6.65019	1.47508	UPCISCC116	Head and Neck Cancer	Upper Aerodigestive	Primary
ACH-002002	3.59932	7.5719	6.73633	2.61353	A375SKINCJ2	Skin Cancer	Skin	Primary
ACH-002011	0	0.555816	0.933573	5.27501	MP46	Eye Cancer	Eye	Primary
ACH-000967	0.378512	6.63459	8.23007	4.14241	SNUC2A	Colon/Colorectal Cancer	Colorectal	Primary
ACH-000469	3.91169	9.45635	8.17258	3.49313	YH13	Brain Cancer	Central Nervous System	Primary
ACH-001353	0.0143553	10.6592	9.52223	2.27501	JOPACA1	Pancreatic Cancer	Pancreas	Primary
ACH-001574	0.0426443	8.57046	6.81506	3.15704	MOLM14	Leukemia	Blood	Primary
ACH-000972	0.0565835	6.90075	6.39729	2.99277	HEC151	Endometrial/Uterine Cancer	Uterus	Primary
ACH-000579	4.06264	3.83491	7.66881	4.0365	UACC257	Skin Cancer	Skin	Primary
ACH-001510	0.15056	6.5935	5.81813	3.37712	H376	Head and Neck Cancer	Upper Aerodigestive	Primary
ACH-000183	0.0285692	8.78369	8.62545	3.0036	L363	Myeloma	Plasma Cell	Primary
ACH-001496	0.0703893	9.01865	7.7736	1.1375	ESO26	Esophageal Cancer	Esophagus	Primary
ACH-001622	5.54751	10.7494	8.80523	2.15381	ONDA7	Brain Cancer	Central Nervous System	Primary
ACH-001560	1.04264	6.77795	5.81686	1.87971	MERO83	Lung Cancer	Lung	Primary
ACH-001687	3.71918	6.47849	5.22574	2.38681	UMRC3	Kidney Cancer	Kidney	Primary
ACH-000701	0.0840643	5.42358	6.59515	3.49185	RMUGS	Ovarian Cancer	Ovary	Primary
ACH-000126	3.53232	9.03122	7.9611	2.80116	KG1C	Brain Cancer	Central Nervous System	Primary
ACH-001685	0.0143553	10.0463	7.91964	2.34767	UHO1	Lymphoma	Lymphocyte	Primary
ACH-000015	0.0285692	2.75489	4.35191	2.98003	NCIH1581	Lung Cancer	Lung	Primary
ACH-000288	0.0703893	5.615	7.33878	2.90111	BT549	Breast Cancer	Breast	Primary
ACH-000782	2.55827	8.81481	8.03815	4.52732	SEM	Leukemia	Blood	Primary
ACH-000453	0.0143553	8.93156	8.4614	2.63691	MOLP2	Myeloma	Plasma Cell	Primary
ACH-000791	2.73118	10.8995	10.0456	2.85	RERFLCAD1	Lung Cancer	Lung	Primary
ACH-001391	0.0840643	8.42017	6.80245	1.90304	SUM159PT	Breast Cancer	Breast	Primary
ACH-000105	0.0426443	7.75282	7.19466	5.24717	ALLSIL	Leukemia	Blood	Primary
ACH-000557	0.15056	10.5626	8.98097	5.90593	AML193	Leukemia	Blood	Primary
ACH-001356	3.88362	10.6856	9.27545	4.27426	MB1	Thyroid Cancer	Thyroid	Primary
ACH-001346	1.01436	8.50351	9.18272	3.45681	H103	Head and Neck Cancer	Upper Aerodigestive	Primary
ACH-000885	0.604071	8.14257	7.62103	2.59932	TOV21G	Ovarian Cancer	Ovary	Primary
ACH-000900	0.0565835	7.678	6.96728	2.64155	NCIH23	Lung Cancer	Lung	Primary
ACH-000217	4.84147	6.95919	6.46923	3.26754	JHH6	Liver Cancer	Liver	Primary
ACH-001638	0.0143553	8.84254	10.2292	1.64616	RCK8	Lymphoma	Lymphocyte	Primary
ACH-000181	0.739848	5.93121	6.95303	4.14812	SCC9	Head and Neck Cancer	Upper Aerodigestive	Primary
ACH-001711	0.0285692	2.74631	2.53854	2.23879	PFSK1	Brain Cancer	Central Nervous System	Primary
ACH-000996	1.47508	6.083	6.43229	2.58496	HEC251	Endometrial/Uterine Cancer	Uterus	Primary
ACH-001529	0.0143553	0	0	3.04264	JAR	Endometrial/Uterine Cancer	Uterus	Primary
ACH-000320	0.978196	7.20701	6.97682	2.52356	PSN1	Pancreatic Cancer	Pancreas	Primary
ACH-000505	0.443607	7.23879	7.51971	4.0054	RKN	Sarcoma	Soft Tissue	Primary
ACH-000059	0.815575	10.596	9.25167	4.78398	SUPB15	Leukemia	Blood	Primary
ACH-000294	1.68706	7.76095	7.53294	5.09339	NB4	Leukemia	Blood	Primary
ACH-000422	2.64155	11.3611	10.0261	4.0018	SNU475	Liver Cancer	Liver	Primary
ACH-000200	4.43563	9.82442	9.25411	2.75702	NMCG1	Brain Cancer	Central Nervous System	Primary
ACH-001578	1.67807	4.18666	5.68201	5.48961	NCCIT	Embryonal Cancer	Embryo	Primary
ACH-000973	0.176323	8.44659	7.74039	2.29866	639V	Bladder Cancer	Urinary Tract	Primary
ACH-000285	0.263034	8.48905	6.53838	4.14078	TOLEDO	Lymphoma	Lymphocyte	Primary
ACH-000052	1.98914	6.89748	8.07527	4.3505	A673	Bone Cancer	Bone	Primary
