# Supplementary material for: ANGPTL2‐mediated epigenetic repression of MHC‐I in tumor cells accelerates tumor immune evasion
Source: Mol Oncol. 2023 Aug 7;17(12):2637–58. doi: 10.1002/1878-0261.13490 (PMC10701769; doi:10.1002/1878-0261.13490)
Supplement: Supplementary file 6 — Table S5. A gene expression dataset of the ICGC/TCGA pan‐cancer analysis of the whole genomes consortium. [file MOL2-17-2637-s008.xlsx]

## Sheet: Sheet1
Table S5. A gene expression dataset of the ICGC/TCGA pan-cancer analysis of the whole genomes consortium
Study ID: pancan_pcawg_2020		mRNA expression (FPKM_UQ) (log2)
Sample ID	Cancer Type	ANGPTL2	JARID2	ITGA5	HLA-A	HLA-B	HLA-C	CD8A
SP1003	Bladder Cancer	4.20043	2.64318	3.63402	8.10696	7.87394	8.23642	-2.56017
SP10084	Breast Cancer	2.6334	2.61344	3.42969	8.4789	8.53138	7.85702	1.20858
SP1009	Bladder Cancer	2.0058	2.93309	2.17467	8.33189	7.92166	8.09588	-0.754232
SP10150	Breast Cancer	2.95489	3.21738	3.07689	7.03941	7.83193	7.84167	0.0462053
SP101515	Ovarian Cancer	2.30233	1.96144	3.08245	7.46163	8.35314	7.77407	1.91795
SP101519	Ovarian Cancer	4.781	1.45623	4.51582	7.96102	8.63078	7.71864	0.804763
SP101521	Ovarian Cancer	1.58785	2.7287	1.28873	7.8277	8.57571	8.36507	1.00976
SP101523	Ovarian Cancer	1.69225	1.29902	2.21045	8.70157	9.75473	8.99051	-1.30865
SP101524	Ovarian Cancer	-1.78052	1.7377	0.338563	7.89969	9.10102	8.38955	-2.79252
SP101526	Ovarian Cancer	3.20806	2.78314	3.32488	7.45709	7.83503	7.34237	-0.49492
SP101528	Ovarian Cancer	1.25278	1.88242	1.48929	8.2151	6.80251	7.82254	-1.12034
SP101532	Ovarian Cancer	1.63538	1.0712	1.20126	9.72666	10.6673	9.73262	0.494997
SP101536	Ovarian Cancer	3.3755	1.95512	2.40255	7.31207	8.07092	7.49555	-1.44502
SP101540	Ovarian Cancer	3.15185	3.35452	2.79953	7.34229	7.86148	7.88538	-0.961762
SP101544	Ovarian Cancer	3.75821	2.86249	1.55693	5.87653	6.4335	7.04213	2.25335
SP101548	Ovarian Cancer	4.00975	2.01262	3.80327	8.63822	9.0589	9.45546	0.334524
SP101552	Ovarian Cancer	2.82629	1.58485	1.82069	9.14119	9.55307	8.79414	0.900059
SP101554	Ovarian Cancer	1.02434	2.36947	-1.6874	4.20021	5.07886	6.28673	-4.90038
SP101558	Ovarian Cancer	2.01082	1.98371	2.45998	8.3274	8.99603	8.85608	1.9798
SP101560	Ovarian Cancer	-2.26129	1.1003	1.11906	8.91968	9.72371	9.40257	-0.904165
SP101564	Ovarian Cancer	3.18889	2.87146	3.65559	8.01272	9.299	7.97968	1.20041
SP101572	Ovarian Cancer	3.32305	1.85626	2.4436	9.60329	10.366	9.52558	2.61205
SP101576	Ovarian Cancer	1.35069	3.12755	1.28551	9.22007	10.1497	10.5581	0.966384
SP101580	Ovarian Cancer	4.19375	0.559545	3.58138	9.21856	9.94185	9.42283	1.79984
SP101584	Ovarian Cancer	2.10373	2.13126	2.19653	8.45994	8.13656	7.34609	-1.50737
SP101588	Ovarian Cancer	3.41953	2.86447	3.1943	7.54812	8.09178	8.37836	2.06006
SP101592	Ovarian Cancer	2.06153	2.85462	2.12585	8.07427	8.37675	8.89913	-1.16986
SP101596	Ovarian Cancer	2.95289	3.25617	2.60516	8.46415	9.3231	8.66268	-1.09911
SP101600	Ovarian Cancer	3.60681	1.60605	3.63159	8.83635	9.77003	8.53099	1.781
SP101604	Ovarian Cancer	1.90935	2.37849	3.13467	11.0963	11.1685	9.92653	2.41195
SP101606	Ovarian Cancer	0.0162579	2.65914	3.14079	8.71484	9.81104	8.45784	0.34317
SP101610	Ovarian Cancer	3.09117	2.22658	4.37529	9.23211	9.9043	9.617	3.35819
SP101612	Ovarian Cancer	-2.41396	1.16191	1.54913	9.43455	9.5275	9.25798	-2.9392
SP101616	Ovarian Cancer	1.90257	1.98147	1.38204	6.92524	7.09262	6.8884	-0.947748
SP101618	Ovarian Cancer	0.65094	3.09163	4.38902	8.26452	9.32478	8.66089	-0.923429
SP101622	Ovarian Cancer	1.94371	1.84028	2.11775	9.25195	10.0948	9.76702	3.16644
SP101624	Ovarian Cancer	1.07526	2.98229	2.10959	6.79138	7.71799	8.36833	-0.451098
SP101628	Ovarian Cancer	3.06408	2.11029	3.33042	7.89409	8.53578	8.71703	1.46471
SP101630	Ovarian Cancer	2.35442	3.72882	4.1833	8.2434	8.56569	9.12456	-3.29691
SP101634	Ovarian Cancer	2.19042	1.41816	3.24884	9.66604	10.2246	9.4122	1.28616
SP101636	Ovarian Cancer	-2.07863	1.32845	-2.05391	9.13717	10.0784	9.5081	-4.38447
SP101638	Ovarian Cancer	-0.740151	0.758069	0.69972	9.30307	10.0868	9.68559	-3.45125
SP101642	Ovarian Cancer	0.814794	3.05073	1.88588	8.58179	9.72569	9.4362	-0.766223
SP101648	Ovarian Cancer	1.73778	2.02222	1.89367	8.45762	9.10222	8.49422	0.160145
SP101650	Ovarian Cancer	-0.381322	-0.268196	-2.69324	7.50244	7.90717	7.62413	-4.69365
SP101654	Ovarian Cancer	3.30993	1.27036	4.13185	6.11259	7.20076	7.0007	-1.11389
SP101658	Ovarian Cancer	0.335354	0.729833	1.19392	6.13295	6.73827	7.18037	-1.68878
SP101662	Ovarian Cancer	2.00913	2.36677	2.78233	8.32108	9.28422	8.94751	4.17428
SP101666	Ovarian Cancer	3.97187	1.67661	3.95824	8.97903	9.56241	8.81556	1.68906
SP101670	Ovarian Cancer	-0.119835	2.31398	0.371322	6.70138	8.27984	7.75506	-2.30419
SP101674	Ovarian Cancer	2.72576	1.98261	2.77741	7.19138	8.59301	7.95846	1.39776
SP101678	Ovarian Cancer	2.74664	2.11773	2.43246	9.51653	9.74281	8.9065	2.1458
SP101686	Ovarian Cancer	2.90519	2.28935	2.39201	7.40185	7.70913	7.61734	0.796085
SP101690	Ovarian Cancer	1.53099	2.08007	1.43214	6.46609	7.82614	8.79612	-1.49442
SP101694	Ovarian Cancer	4.39544	2.54606	4.22265	7.43173	7.88035	7.6896	0.0819325
SP101700	Ovarian Cancer	1.13448	1.77262	2.24837	8.04621	9.30107	8.88197	1.43768
SP101708	Ovarian Cancer	1.53905	1.74538	1.51641	7.1254	6.89286	7.83411	-0.0814519
SP101716	Ovarian Cancer	2.65585	2.04455	2.04256	9.81789	10.774	9.48649	2.22267
SP101724	Ovarian Cancer	2.40894	2.01407	1.53297	7.29156	7.82478	7.33373	-2.3899
SP101732	Ovarian Cancer	-1.95679	2.42864	3.52104	10.0761	10.7769	10.1738	-2.75183
SP101740	Ovarian Cancer	-3.26203	2.38986	1.8685	7.49793	8.58139	9.2399	-0.390985
SP101795	Ovarian Cancer	3.93096	2.15904	4.53709	8.04028	8.74623	8.05043	0.80895
SP101881	Ovarian Cancer	1.58095	2.2852	3.35919	8.21032	9.07647	8.72769	-3.01345
SP101891	Ovarian Cancer	2.78796	1.68634	2.9063	9.8768	10.3275	9.79081	1.97008
SP101896	Ovarian Cancer	1.94256	2.16701	2.00503	8.68136	8.92184	9.40997	-1.20399
SP101901	Ovarian Cancer	3.63137	2.06353	4.43681	9.50715	10.3384	9.87808	0.145662
SP101906	Ovarian Cancer	3.65213	1.38623	4.63668	8.72937	9.41657	9.93042	-0.701082
SP101916	Ovarian Cancer	1.0644	1.91589	2.34666	7.51802	7.50163	7.33806	-2.50894
SP101921	Ovarian Cancer	2.13603	3.17243	4.65152	8.31121	8.60682	8.14629	-0.964847
SP101931	Ovarian Cancer	1.70734	3.34185	3.26591	9.83576	10.4045	9.92976	2.35947
SP102010	Ovarian Cancer	0.905955	1.8234	-0.21871	8.15704	8.21905	8.13232	0.126575
SP102015	Ovarian Cancer	0.458216	1.64875	1.13321	8.67172	9.26187	8.88757	0.241224
SP102035	Ovarian Cancer	3.02108	1.63396	3.1804	7.32046	7.41819	7.82907	1.3488
SP102045	Ovarian Cancer	-0.684312	0.532861	-0.820728	7.04775	7.82711	7.90702	-4.40785
SP102055	Ovarian Cancer	3.0475	2.59943	3.20262	7.5151	7.93933	7.30448	-0.143198
SP102064	Ovarian Cancer	1.86057	1.14028	1.74148	5.43739	6.04733	5.23222	-1.80957
SP102074	Ovarian Cancer	3.30839	2.11593	1.82398	6.8394	8.05795	7.86692	-1.24071
SP102084	Ovarian Cancer	2.20247	2.07363	2.50889	7.31776	8.2022	8.33052	-0.715395
SP102090	Ovarian Cancer	3.62667	3.1207	2.99677	7.91214	8.47536	8.71949	2.69399
SP102096	Ovarian Cancer	3.36451	2.09935	1.72042	8.89976	9.36065	8.84714	-1.69959
SP102103	Ovarian Cancer	1.30994	2.17374	2.37622	9.84757	10.2364	9.73266	-0.418389
SP102113	Ovarian Cancer	-0.146827	1.41675	0.791187	9.32192	10.1663	9.97016	0.910347
SP102123	Ovarian Cancer	1.94905	3.71661	2.10267	5.53488	5.08633	4.58117	-2.72258
SP102133	Ovarian Cancer	4.15895	1.82967	3.11588	8.92427	9.75607	8.53107	2.47323
SP102143	Ovarian Cancer	-2.66448	0.900486	-0.0417406	7.65141	8.67456	8.25834	-1.67206
SP102148	Ovarian Cancer	3.12472	2.29632	3.85478	7.62635	8.51711	7.05352	-1.86461
SP102151	Ovarian Cancer	2.89123	1.09591	2.87679	7.22366	7.94517	7.42884	0.41986
SP102161	Ovarian Cancer	2.53509	1.99963	2.83089	6.71715	7.26191	6.70285	-0.285129
SP102168	Ovarian Cancer	2.24557	1.53463	2.18591	8.61066	9.49511	9.11265	3.07045
SP102174	Ovarian Cancer	4.38627	1.8574	1.78878	8.34421	9.4201	9.29267	1.11284
SP102177	Ovarian Cancer	2.84905	2.00284	3.00586	10.2505	11.061	10.5519	-0.0660333
SP102187	Ovarian Cancer	0.744639	2.71364	0.949521	8.1522	7.57855	8.10805	#NUM!
SP102192	Ovarian Cancer	2.4648	1.37682	1.95969	8.64074	9.42198	9.18117	-0.478568
SP102690	Ovarian Cancer	2.62372	2.09125	3.45732	9.05761	10.3205	9.47987	2.06167
SP102719	Prostate Cancer	4.01777	1.97291	5.43274	10.3846	10.3154	9.38343	1.38872
SP102735	Renal Cell Carcinoma	3.98409	2.00259	4.14275	9.01924	9.42501	8.4121	1.95146
SP102743	Renal Cell Carcinoma	4.98501	1.15172	4.77916	10.6522	9.80572	8.92153	2.89203
SP102749	Renal Cell Carcinoma	6.55849	0.541418	1.90883	8.3439	7.06755	7.17111	-0.280621
SP102762	Renal Cell Carcinoma	4.28355	1.24898	4.49723	10.9163	11.0251	10.4416	3.93166
SP102786	Renal Cell Carcinoma	2.38235	0.876177	2.37664	8.99629	9.54692	8.96891	3.1939
SP102798	Renal Cell Carcinoma	4.28815	1.61717	4.7871	10.7321	11.087	10.1915	4.47241
SP102807	Renal Cell Carcinoma	5.10482	0.674248	5.16716	10.2341	10.1344	9.39301	0.748704
SP102819	Renal Cell Carcinoma	4.27625	2.99156	5.21902	9.32495	8.39406	8.6924	-1.47468
SP102830	Renal Cell Carcinoma	3.40292	0.931108	3.35244	9.41382	9.63437	8.09726	1.07125
SP102842	Renal Cell Carcinoma	3.55681	1.10811	4.38407	10.2361	9.81507	9.50485	2.16814
SP102885	Renal Cell Carcinoma	4.04423	1.69152	3.53583	8.26165	8.7391	7.92117	-0.985516
SP102901	Renal Cell Carcinoma	1.42597	2.01534	4.45144	8.63342	8.14385	8.30981	2.77345
SP102933	Renal Cell Carcinoma	4.22242	0.880168	2.74465	10.7981	10.842	10.6066	3.10735
SP102949	Renal Cell Carcinoma	3.33355	1.1485	3.81341	10.763	10.9187	9.2719	4.16299
SP102977	Renal Cell Carcinoma	4.54344	1.09515	3.92296	10.4088	10.8423	10.044	2.79304
SP102993	Renal Cell Carcinoma	2.69639	0.222322	2.71032	9.89724	10.108	8.98761	3.03504
SP103009	Renal Cell Carcinoma	3.86018	1.35553	4.48996	9.64152	10.5346	9.13317	1.02966
SP103025	Renal Cell Carcinoma	5.10559	0.745594	4.96788	10.5937	11.0264	9.694	2.62185
SP103049	Renal Cell Carcinoma	6.152	1.95282	5.60958	10.5745	10.7734	10.2745	4.90347
SP103069	Renal Cell Carcinoma	2.96523	2.02278	3.14496	9.69126	10.5584	9.78676	2.93677
SP103104	Renal Cell Carcinoma	3.43447	1.77966	3.2657	9.22713	9.79176	8.49212	1.13895
SP103132	Renal Cell Carcinoma	3.24689	1.15155	3.3697	9.58852	9.95909	8.88361	2.69848
SP103144	Renal Cell Carcinoma	4.38728	1.23941	3.7037	9.66685	10.5013	9.38183	0.661754
SP103160	Renal Cell Carcinoma	3.33558	0.636105	2.19874	9.67331	10.2616	9.07395	3.99723
SP103201	Renal Cell Carcinoma	3.72179	1.80694	5.10674	9.25913	9.86486	9.12747	3.72528
SP103225	Renal Cell Carcinoma	4.22768	1.19139	4.54035	9.92569	10.0178	8.49123	0.917941
SP103237	Renal Cell Carcinoma	4.63209	1.66568	5.05717	10.8687	11.0659	9.81679	2.38571
SP103249	Renal Cell Carcinoma	4.53757	1.86949	3.65651	8.75804	9.44933	8.62186	0.310576
SP103265	Renal Cell Carcinoma	3.07975	0.537872	2.85042	10.608	11.0191	9.63332	3.65786
SP103292	Renal Cell Carcinoma	5.28145	1.90674	5.40736	9.59339	10.1132	8.79246	3.41754
SP103304	Renal Cell Carcinoma	3.94055	1.71427	3.97165	9.31374	9.25571	8.92503	0.579274
SP103344	Renal Cell Carcinoma	2.87464	1.1522	4.64682	8.72447	9.08313	8.54454	2.50667
SP103400	Renal Cell Carcinoma	3.24439	1.92595	4.51411	9.56751	9.77566	8.70967	3.49207
SP103420	Renal Cell Carcinoma	3.48396	2.83493	4.2686	11.2998	11.1876	9.86529	5.53448
SP103448	Renal Cell Carcinoma	4.41718	1.25867	4.05403	9.22194	9.61205	8.74865	3.86614
SP103459	Renal Cell Carcinoma	4.28061	2.09938	5.89678	9.73361	9.28012	7.52732	1.48145
SP103471	Renal Cell Carcinoma	2.37596	1.53529	3.27866	8.59241	8.79716	7.75289	1.62777
SP103487	Renal Cell Carcinoma	3.63481	1.94304	4.56326	10.1212	10.4105	10.0585	1.83608
SP103527	Renal Cell Carcinoma	3.85763	2.10445	4.22272	9.81258	9.35375	9.10135	0.654021
SP103539	Renal Cell Carcinoma	6.18618	0.874555	6.38133	8.50262	9.29575	8.48755	1.48963
SP103559	Renal Cell Carcinoma	3.5374	1.11154	2.76333	9.40034	10.0448	8.15267	2.36222
SP103607	Renal Cell Carcinoma	5.25175	2.07153	4.70022	9.89125	10.2023	8.83578	2.39905
SP103623	Renal Cell Carcinoma	3.37873	1.05901	4.50612	10.6056	9.82094	8.67898	2.4127
SP103688	Renal Cell Carcinoma	4.32312	1.67488	4.82624	9.68865	9.60504	9.48019	1.45258
SP103697	Renal Cell Carcinoma	3.94262	1.41897	3.80935	9.79334	10.2599	9.58169	1.15912
SP103709	Renal Cell Carcinoma	3.62627	1.1054	4.0295	8.75747	9.34503	8.03654	1.99207
SP103733	Renal Cell Carcinoma	4.36965	0.226991	3.87926	12.0273	11.9734	11.4544	4.84894
SP103745	Renal Cell Carcinoma	3.83848	0.60895	2.97098	8.9285	9.6174	8.13664	4.48131
SP103866	Renal Cell Carcinoma	0.888465	4.44068	1.55084	9.71689	8.81733	8.92989	-0.120571
SP103894	Melanoma	0.58743	3.83324	-0.0770922	7.94405	7.66622	8.23104	0.153992
SP104056	Melanoma	3.18286	3.39079	3.57706	8.96158	8.97589	8.75105	3.51918
SP104530	Melanoma	3.36487	4.76582	3.62163	6.41708	6.80414	6.15426	0.567098
SP10470	Melanoma	3.79128	3.40031	3.64525	9.18519	9.42783	9.04511	1.60374
SP104984	Breast Cancer	4.60769	2.58274	5.4218	7.56171	8.43518	7.83585	1.57895
SP105006	Esophagogastric Cancer	1.41885	2.04026	1.95126	8.12244	8.7084	8.19689	-0.655988
SP105018	Esophagogastric Cancer	5.19992	2.54806	4.95186	9.30887	9.98477	10.0443	2.64561
SP105086	Esophagogastric Cancer	2.02702	2.50847	2.371	8.95353	9.71555	9.38181	3.23473
SP105159	Esophagogastric Cancer	4.60529	2.58904	3.56373	9.13048	9.6517	9.66251	4.67531
SP105213	Esophagogastric Cancer	3.10462	2.66864	4.33443	7.83403	9.81905	9.7086	4.48484
SP105253	Esophagogastric Cancer	3.64954	3.42192	4.11446	7.88517	7.95495	7.91105	0.32717
SP105261	Esophagogastric Cancer	4.17666	2.16942	4.63985	8.30937	8.99649	9.20565	0.271813
SP105577	Esophagogastric Cancer	3.10452	2.00662	2.89414	8.44508	9.8427	8.42019	3.34259
SP10563	Esophagogastric Cancer	2.2271	2.80182	2.36162	9.25702	9.61874	8.87295	1.0185
SP105673	Breast Cancer	4.78299	2.68534	4.09815	9.35679	9.65588	9.83255	2.97543
SP105708	Esophagogastric Cancer	1.14214	0.699816	2.73254	8.05986	7.60703	7.51217	0.519987
SP105759	Thyroid Cancer	2.63618	1.64253	3.95044	7.80349	7.49323	8.14793	0.281488
SP105807	Thyroid Cancer	2.66004	1.35376	1.61494	8.97835	7.11799	6.70097	-0.278448
SP1059	Thyroid Cancer	2.47513	2.70533	2.29607	8.58485	8.58598	7.82724	-1.06102
SP105922	Bladder Cancer	3.29772	1.57493	3.88027	7.67446	7.81046	7.74894	-0.236707
SP10635	Thyroid Cancer	2.36692	4.60475	3.44409	6.19747	6.58857	7.85889	-4.74506
SP106560	Breast Cancer	4.3006	-0.400816	2.57092	10.6354	10.3247	10.0547	-1.11006
SP106577	Renal Cell Carcinoma	1.88279	1.10809	2.24013	9.21153	9.42287	8.5584	0.0268195
SP106602	Renal Cell Carcinoma	1.80584	1.2413	2.21947	10.5381	10.3797	9.11334	2.38573
SP106631	Renal Cell Carcinoma	4.45347	1.11979	4.48724	8.80149	9.69196	9.45335	1.95002
SP106638	Hepatobiliary Cancer	0.346144	0.988754	1.60923	9.57122	9.56162	8.95041	1.58679
SP106641	Renal Cell Carcinoma	1.95042	2.56632	3.13973	8.50663	9.23208	8.65197	2.12507
SP106656	Renal Cell Carcinoma	1.34187	1.31244	2.02589	8.55977	8.48823	8.05328	1.82297
SP106677	Hepatobiliary Cancer	2.31594	1.85334	4.18652	10.1744	10.208	9.48735	1.43816
SP106743	Hepatobiliary Cancer	3.79455	1.21547	4.52796	8.08809	8.20389	8.33048	2.29611
SP107575	Cervical Cancer	2.98742	2.8292	3.15382	9.9471	10.5655	9.93295	3.9155
SP107595	Cervical Cancer	2.20052	1.94285	4.68145	10.0877	10.186	9.72355	1.31705
SP107603	Cervical Cancer	4.01031	2.65855	5.9588	8.30403	9.70711	9.48237	1.41705
SP107607	Cervical Cancer	1.44939	1.72051	2.59466	7.99638	8.13109	6.97901	0.772778
SP107624	Cervical Cancer	3.03723	1.95638	2.71658	8.80266	11.2361	10.8849	2.942
SP107640	Cervical Cancer	2.92363	2.92845	3.49932	8.78338	9.35887	8.75807	2.32677
SP107650	Cervical Cancer	1.71528	1.34569	3.0766	9.37605	9.78854	9.45172	1.8383
SP107776	Pancreatic Cancer	1.23706	1.91543	3.04899	9.29402	9.28809	8.51498	3.35234
SP107780	Pancreatic Cancer	3.97897	2.96985	3.26436	9.58928	9.99879	9.30823	3.41478
SP107788	Pancreatic Cancer	4.11138	4.10966	5.13456	8.61695	8.51374	7.55613	-1.4485
SP107807	Pancreatic Cancer	2.66353	3.04054	4.1524	7.91049	8.27571	7.43783	-1.45425
SP107875	Pancreatic Cancer	3.62738	1.98446	3.70428	7.83523	8.44085	7.67254	-0.590878
SP107914	Pancreatic Cancer	3.06826	1.8633	3.0415	7.4002	7.84821	6.18821	1.06404
SP107922	Pancreatic Cancer	4.35665	2.54493	4.69031	8.48952	8.59398	7.15536	1.16929
SP107947	Pancreatic Cancer	2.36153	1.75739	3.50621	7.26896	7.92845	7.50929	-0.266932
SP107957	Pancreatic Cancer	3.80031	2.73436	5.11156	9.06386	8.90752	7.50556	0.730265
SP108050	Pancreatic Cancer	3.39731	1.75631	3.96369	9.06301	9.25371	9.01632	0.837381
SP108060	Pancreatic Cancer	4.8829	1.86922	4.36522	6.5772	6.92288	6.21504	0.242762
SP108066	Pancreatic Cancer	4.07446	2.76677	4.46505	7.95227	8.31042	6.51159	-0.320292
SP108089	Pancreatic Cancer	2.61096	1.61253	3.44971	8.14259	10.4617	9.11176	0.7265
SP1086	Pancreatic Cancer	4.24582	2.49098	3.90229	7.50603	7.79184	8.13706	0.175068
SP109301	Bladder Cancer	1.12822	1.46565	3.9315	9.26759	9.06285	8.87811	3.72927
SP109384	Hepatobiliary Cancer	3.68942	1.15137	4.49247	9.73206	10.8127	10.0905	1.30069
SP10944	Hepatobiliary Cancer	4.56618	3.31485	3.88497	7.49061	8.79485	9.12692	0.115441
SP109457	Breast Cancer	0.0650643	0.808308	2.00554	8.84515	8.91805	7.96529	3.45047
SP109470	Renal Cell Carcinoma	1.77431	1.03429	2.36369	9.72927	9.70296	9.46716	-0.0634178
SP109478	Renal Cell Carcinoma	1.28747	1.33813	1.70915	9.4784	8.87962	8.13267	1.48122
SP109544	Renal Cell Carcinoma	1.8631	1.44197	2.13529	8.62565	7.7307	7.2003	-2.00835
SP109649	Renal Cell Carcinoma	3.57294	1.95394	2.66391	7.2241	8.73883	8.54473	0.83945
SP109801	Prostate Cancer	3.95546	2.37259	4.71628	8.15825	8.51002	7.36856	3.09742
SP109941	Cervical Cancer	1.97211	2.85963	4.70375	8.37598	8.55269	8.00636	-3.2528
SP109953	Cervical Cancer	0.940657	0.890495	1.23528	9.01526	9.45279	9.18992	1.34306
SP109957	Cervical Cancer	4.2519	1.64968	4.37717	9.86802	9.81942	10.2217	-0.938701
SP11045	Cervical Cancer	3.75804	3.15961	3.72707	10.6303	11.2359	10.3801	2.76076
SP110737	Breast Cancer	2.35081	2.46973	3.37831	7.89695	8.35934	6.66698	1.47095
SP110780	Pancreatic Cancer	2.89029	3.22542	3.48945	9.59991	9.61022	8.30284	0.199948
SP110788	Pancreatic Cancer	3.35435	2.13474	3.95528	8.74627	8.38642	7.28923	-1.2452
SP110823	Intraductal Papillary Mucinous Neoplasm	3.38469	2.11535	4.32387	8.33111	8.82842	7.17595	2.19554
SP110825	Pancreatic Cancer	4.70361	3.53697	6.38412	8.19753	8.64961	7.2498	0.4251
SP110826	Pancreatic Cancer	3.22538	3.30442	3.2791	7.34776	7.40445	7.53141	-2.07292
SP110847	Pancreatic Cancer	3.05531	2.22743	3.59239	8.62072	8.83124	8.19567	1.51449
SP110849	Esophagogastric Cancer	2.82813	3.43366	2.75526	8.95536	9.04025	8.32133	1.75688
SP111024	Esophagogastric Cancer	1.22824	1.02049	3.10295	10.7423	10.9165	10.1286	-4.31936
SP111070	Esophagogastric Cancer	4.46499	1.78259	3.60834	8.6292	9.26911	8.77401	2.45107
SP111095	Esophagogastric Cancer	0.655847	1.78851	1.44689	9.23683	9.05624	8.07857	-0.183769
SP111099	Esophagogastric Cancer	3.4663	2.00536	3.08361	8.70171	8.89088	8.46323	-0.00087172
SP111175	Esophagogastric Cancer	4.3566	1.69275	4.95921	9.22664	9.47017	9.00439	-1.02369
SP1114	Esophagogastric Cancer	2.90119	2.568	3.0398	8.21718	7.24082	7.98878	-3.21163
SP11171	Bladder Cancer	3.77713	3.63668	4.4201	8.36592	9.03543	7.8634	2.49402
SP11235	Breast Cancer	3.32459	2.77097	3.19396	6.52887	6.752	6.39315	-1.1798
SP11292	Breast Cancer	3.73897	3.68669	3.53458	9.47194	10.1897	9.31983	5.70065
SP113197	Breast Cancer	2.76694	3.80897	2.7147	7.537	8.8991	9.16729	1.42493
SP1132	Melanoma	3.17994	3.01535	4.12077	6.04237	6.148	6.62433	-2.28278
SP113926	Bladder Cancer	1.78175	0.995561	3.32727	10.3488	9.76646	8.87146	-0.125731
SP114016	Renal Cell Carcinoma	3.24192	3.09269	4.72668	10.7832	10.9786	10.0837	0.763116
SP114020	Cervical Cancer	2.09164	2.13761	2.66584	11.0383	11.0512	10.9136	1.67023
SP114032	Cervical Cancer	3.50646	1.709	3.61993	9.96394	8.50774	9.89779	3.43458
SP1144	Cervical Cancer	2.5712	2.27237	3.55794	6.77146	7.58784	8.39662	1.87084
SP115023	Bladder Cancer	-3.8168	3.24679	-2.66355	8.50071	10.0061	8.78472	-7.62743
SP115026	Mature B-Cell Neoplasms	-6.10018	2.81048	1.38519	8.96532	10.4855	9.58449	-1.14594
SP115162	Mature B-Cell Neoplasms	3.39914	2.59855	3.63988	9.0498	9.98675	8.53646	2.57041
SP115498	Mature B-Cell Neoplasms	2.62708	1.40779	4.71505	8.60645	9.66016	9.81547	0.422752
SP115501	Mature B-Cell Neoplasms	1.67012	2.71269	4.36529	7.53457	6.27958	6.84265	-0.502357
SP115830	Mature B-Cell Neoplasms	2.9896	1.28711	4.72173	8.25232	8.53187	8.89515	-0.711028
SP116604	Mature B-Cell Neoplasms	1.63553	2.80063	2.36417	9.49734	10.0465	9.30431	5.23771
SP116606	Mature B-Cell Neoplasms	5.51468	2.38214	4.24889	9.35043	10.3186	9.42725	4.01546
SP116608	Mature B-Cell Neoplasms	1.55982	4.2747	2.61666	9.37924	10.2598	8.74414	4.80316
SP116610	Mature B-Cell Neoplasms	3.22663	2.26661	2.92842	9.00616	10.1813	9.44293	1.3131
SP116612	Mature B-Cell Neoplasms	2.77871	3.23074	2.37551	8.92398	9.72686	9.60388	3.17709
SP116614	Mature B-Cell Neoplasms	1.13576	0.957242	1.37835	9.01929	9.87128	8.31181	3.89323
SP116616	Mature B-Cell Neoplasms	0.968079	1.74658	1.96958	8.74341	9.79789	8.93083	3.49501
SP116618	Mature B-Cell Neoplasms	1.88901	1.38855	1.88392	9.83052	10.8118	9.70707	4.71277
SP116620	Mature B-Cell Neoplasms	1.54739	1.04998	2.27654	8.09507	8.57642	8.12891	3.08722
SP116622	Mature B-Cell Neoplasms	1.54708	2.88976	2.29436	9.44015	10.4147	9.42828	4.82503
SP116624	Mature B-Cell Neoplasms	2.19819	2.68507	2.34398	9.38117	10.335	9.18255	4.12898
SP116627	Mature B-Cell Neoplasms	-0.298051	3.63182	0.842655	9.61482	10.2552	9.41533	4.2883
SP116630	Mature B-Cell Neoplasms	1.38781	1.738	2.35124	7.60903	9.41313	8.71949	1.76879
SP116635	Head and Neck Cancer	2.2234	1.68284	2.4655	7.45763	8.82825	7.96868	2.63287
SP116638	Hepatobiliary Cancer	2.24273	2.72302	2.16851	8.94603	9.90335	8.8123	3.72737
SP116642	Hepatobiliary Cancer	2.35292	1.41479	3.27562	9.14107	10.1673	9.58361	2.11869
SP116645	Hepatobiliary Cancer	1.9486	2.12901	2.11349	8.19238	9.39097	8.08666	3.29023
SP116648	Mature B-cell lymphoma	3.08726	1.83434	3.00465	8.58925	9.10572	8.31853	4.04762
SP116649	Mature B-cell lymphoma	1.72389	2.70857	2.52015	8.61102	9.13885	8.7697	5.08465
SP116654	Mature B-cell lymphoma	2.53124	2.75741	3.06215	9.68365	10.569	10.0464	4.69071
SP116657	Mature B-cell lymphoma	0.792971	1.4833	2.38325	7.68488	7.68501	7.65396	2.86931
SP116659	Mature B-Cell Neoplasms	1.63169	1.37774	2.19234	7.35242	8.28592	7.37689	1.46883
SP116663	Mature B-cell lymphoma	3.42102	1.90948	3.48237	9.0688	10.0457	9.40687	4.5784
SP116665	Mature B-cell lymphoma	0.960149	3.26557	2.10789	9.58208	10.2011	9.80982	5.32873
SP116668	Mature B-cell lymphoma	2.40467	2.16617	2.57845	8.40678	9.1886	8.55982	3.30388
SP116670	Mature B-cell lymphoma	2.83239	1.49114	2.30791	8.41543	8.97061	9.68686	4.79433
SP116672	Mature B-cell lymphoma	1.78842	2.87965	2.98055	9.47885	10.098	9.51098	5.99612
SP116674	Mature B-cell lymphoma	0.0238699	2.20648	1.21962	9.6416	10.7587	10.2174	4.36886
SP116676	Mature B-cell lymphoma	3.21829	2.35054	3.88459	9.10708	10.0885	9.21831	5.07063
SP116679	Mature B-cell lymphoma	3.3202	2.84187	3.41649	9.03263	9.58532	8.85456	4.94653
SP116683	Mature B-cell lymphoma	1.5272	2.55619	2.26369	9.31105	9.96282	8.92944	4.0297
SP116686	Mature B-cell lymphoma	2.52642	2.69706	2.34613	8.47412	9.31717	8.43547	3.5046
SP116688	Mature B-cell lymphoma	0.944224	1.9276	0.371092	6.54195	7.31867	5.87559	2.11073
SP116690	Mature B-cell lymphoma	4.91971	1.76447	3.71572	9.20463	9.67119	9.36515	3.18773
SP116694	Mature B-cell lymphoma	3.2381	3.08939	3.21265	9.20142	9.9573	8.80137	2.82026
SP116697	Mature B-cell lymphoma	3.39606	1.98351	3.30441	9.81764	10.4804	9.83555	4.13904
SP116701	Mature B-cell lymphoma	3.75341	1.34441	2.82935	8.57604	9.4783	8.47288	2.79279
SP116703	Mature B-cell lymphoma	2.2102	2.86085	2.93029	9.28275	9.67586	9.23473	4.32472
SP116706	Mature B-cell lymphoma	3.33045	2.93961	1.89837	9.43027	10.3074	9.39314	4.02769
SP116709	Mature B-cell lymphoma	0.743938	1.38363	1.39544	7.54914	8.84491	7.53497	4.34296
SP116712	Mature B-Cell Neoplasms	#NUM!	3.58673	2.48689	10.0859	10.7383	10.3105	4.13551
SP116715	Mature B-cell lymphoma	3.62182	2.40033	3.56237	8.5394	8.3568	8.3664	2.199
SP116718	Mature B-cell lymphoma	1.45445	2.65995	2.34148	8.78869	10.0318	9.09277	3.98562
SP116720	Mature B-cell lymphoma	1.88761	2.8094	3.21082	8.71907	9.64534	8.64818	3.93145
SP116723	Mature B-cell lymphoma	1.41698	2.79227	2.14549	9.11371	9.8932	9.16286	4.26899
SP116725	Mature B-cell lymphoma	#NUM!	5.62447	5.34682	9.51891	10.376	9.82558	4.94236
SP116726	Mature B-cell lymphoma	1.40831	2.25882	1.7118	8.9987	9.85837	8.66416	5.41415
SP1174	Mature B-cell lymphoma	1.80672	3.57867	4.32399	8.01819	9.48071	8.63943	1.93476
SP11808	Mature B-cell lymphoma	4.65662	2.47454	4.78608	8.82001	9.32561	8.5493	0.298325
SP11878	Mature B-cell lymphoma	2.77296	2.46948	2.84248	7.87226	9.26205	8.59773	3.37459
SP11948	Mature B-cell lymphoma	2.99017	4.31489	3.06035	8.16824	8.52023	7.91686	2.57163
SP119755	Mature B-cell lymphoma	3.03233	2.5463	3.16854	9.52138	9.64503	9.85516	-0.0729638
SP12049	Mature B-cell lymphoma	3.19738	1.24696	3.13954	8.82183	9.67984	9.08729	0.0849808
SP120767	Mature B-cell lymphoma	2.90077	1.51065	2.96751	9.48281	10.3082	9.34478	3.02206
SP121761	Mature B-cell lymphoma	5.14734	1.97843	6.15793	7.64153	8.65896	7.9482	1.98475
SP121763	Mature B-cell lymphoma	6.58367	2.77787	5.27783	8.1188	9.2247	8.24068	0.854876
SP121774	Mature B-cell lymphoma	8.30738	1.87968	5.46012	7.00279	7.38216	7.10029	-1.60794
SP121781	Mature B-cell lymphoma	6.82675	2.56681	6.56813	8.00087	8.60881	8.15342	-0.503819
SP121783	Mature B-cell lymphoma	6.46772	1.83503	6.56044	8.33657	9.86571	8.87146	1.27527
SP121790	Mature B-cell lymphoma	6.20705	2.37177	5.01641	5.98406	7.90921	7.26303	-0.560045
SP121808	Mature B-cell lymphoma	6.33301	0.884968	5.74902	7.64668	8.47133	8.34924	-3.76216
SP121811	Mature B-cell lymphoma	4.02959	2.89351	4.05131	5.20408	7.67504	6.69081	-0.813789
SP121816	Mature B-cell lymphoma	8.77266	1.47681	5.53588	7.33298	7.89894	7.78726	0.689263
SP121824	Mature B-cell lymphoma	5.53282	2.25293	5.50163	8.94654	9.73995	9.07471	1.5784
SP121828	Mature B-Cell Neoplasms	5.83276	1.62453	6.35383	8.80254	9.48072	8.87992	1.96699
SP121831	Mature B-Cell Neoplasms	7.36533	0.25565	5.09884	9.09781	10.093	9.41644	2.0308
SP121837	Mature B-Cell Neoplasms	7.40441	1.37043	4.58606	10.9721	12.0513	10.7244	3.97781
SP121841	Mature B-Cell Neoplasms	6.25131	0.779106	5.7058	6.99503	8.25382	7.53395	-0.770485
SP121847	Mature B-Cell Neoplasms	7.17491	1.69594	10.5309	7.81785	9.35102	8.899	-1.05756
SP121852	Mature B-Cell Neoplasms	7.46118	1.22566	5.79405	8.20422	9.0682	8.39756	0.334911
SP121859	Mature B-Cell Neoplasms	6.67126	1.518	5.7252	8.21314	9.42454	8.76227	-0.260884
SP12186	Mature B-Cell Neoplasms	3.93405	2.50964	4.26339	8.1837	7.69051	7.99451	-0.708118
SP121861	Mature B-Cell Neoplasms	5.98083	1.88012	5.21288	9.80571	10.7778	9.62147	5.79334
SP121865	Mature B-Cell Neoplasms	2.44657	0.370899	6.95218	8.10707	8.77639	8.29758	-1.51999
SP121870	Mature B-Cell Neoplasms	3.40635	0.958409	5.63193	9.89338	10.7208	10.6751	1.86317
SP122361	Mature B-Cell Neoplasms	6.63104	2.09036	4.25196	6.39689	6.80587	6.91324	0.767331
SP122372	Mature B-Cell Neoplasms	5.46159	1.39142	5.77216	7.69666	7.2224	7.239	-0.479005
SP122392	Bladder Cancer	6.11109	1.96399	5.20835	6.84927	7.02525	7.43736	-2.13262
SP122412	Breast Cancer	3.95895	0.334964	5.97536	8.72815	8.74438	8.33253	-0.323371
SP122476	Breast Cancer	3.25049	1.08266	5.42823	6.77002	7.22958	6.41628	0.322078
SP122489	Breast Cancer	4.6363	0.228906	6.2987	7.66569	8.35964	7.65137	-0.182987
SP122560	Colorectal Cancer	5.97638	0.00385458	4.6203	7.60067	7.14076	7.41582	-4.39884
SP122590	Breast Cancer	4.20109	1.14628	3.85674	7.61779	6.92504	7.0015	-1.93545
SP122634	Thyroid Cancer	2.38291	1.81572	7.46798	10.1501	10.7358	9.66058	2.91964
SP122676	Soft Tissue Sarcoma	7.45914	1.08994	5.79136	8.88954	9.42559	8.45587	2.01155
SP122702	Soft Tissue Sarcoma	7.73604	2.76164	3.36088	9.80271	9.31478	9.98503	4.51126
SP122714	Soft Tissue Sarcoma	5.14025	2.77944	4.61092	6.62196	7.44245	7.78117	-1.79078
SP122725	Soft Tissue Sarcoma	5.10992	3.08347	5.45981	9.33607	9.95365	9.40225	-0.329382
SP123010	Soft Tissue Sarcoma	2.8544	2.54848	3.34865	7.28037	7.59046	7.51334	-2.00355
SP123836	Soft Tissue Sarcoma	3.3409	1.38461	3.53004	8.12532	9.11027	8.61383	-1.44355
SP123840	Soft Tissue Sarcoma	1.34306	0.520809	1.04503	6.16949	7.39598	8.39772	-3.36335
SP123842	Soft Tissue Sarcoma	1.36468	1.2513	2.18547	9.02196	9.85549	10.79	-3.04862
SP123844	Soft Tissue Sarcoma	1.26264	1.49041	2.64167	9.29556	9.11781	9.1472	-1.78349
SP123846	Soft Tissue Sarcoma	1.6738	1.06311	2.07883	8.39427	9.59116	10.2888	-6.34499
SP123850	Soft Tissue Sarcoma	1.39895	0.692809	1.67418	6.96766	7.93624	8.02457	-2.95287
SP123852	Soft Tissue Sarcoma	1.04075	0.834385	1.95659	8.69184	9.2903	9.18411	-2.51045
SP123854	Soft Tissue Sarcoma	2.86808	1.10496	3.75457	9.20149	10.1731	9.8009	-0.31587
SP123856	Soft Tissue Sarcoma	3.10013	1.58136	4.30121	8.35029	9.39201	8.66854	1.39516
SP123858	Soft Tissue Sarcoma	2.17493	0.959706	2.72602	8.40779	9.81469	9.30511	-0.770339
SP123870	Soft Tissue Sarcoma	1.97872	1.16685	2.8482	8.35136	9.09291	9.87552	-1.85007
SP123872	Soft Tissue Sarcoma	1.74795	1.1799	1.91756	6.95972	8.38096	8.70167	-3.46413
SP123874	Breast Cancer	3.92904	1.06651	3.63353	8.31178	9.10452	8.22166	0.515962
SP123876	Soft Tissue Sarcoma	1.26411	1.0184	2.04095	8.88775	9.85401	9.28166	-1.9841
SP123878	Soft Tissue Sarcoma	4.40817	1.58504	4.61081	9.68349	10.3132	9.9106	-2.5696
SP123882	Soft Tissue Sarcoma	2.22052	1.69804	2.37051	6.84516	6.4729	6.95217	-4.41963
SP123884	Soft Tissue Sarcoma	3.55112	1.00867	3.81681	8.34044	8.56909	9.40345	-0.182539
SP123886	Soft Tissue Sarcoma	3.10319	0.448541	2.24165	7.86147	9.01716	8.55906	-0.387322
SP123888	Soft Tissue Sarcoma	-0.254431	0.667592	0.903152	7.61459	7.86631	7.64747	-2.99814
SP123890	Soft Tissue Sarcoma	3.50471	0.933041	3.33395	9.10728	9.1889	9.94049	-0.135602
SP123892	Soft Tissue Sarcoma	2.47605	0.74857	2.67159	6.94667	7.64172	8.21503	-1.94747
SP123894	Soft Tissue Sarcoma	1.27899	1.23473	1.56035	7.15019	7.77434	8.12842	-6.51045
SP123897	Soft Tissue Sarcoma	1.32852	0.112725	1.82369	8.53874	8.98038	8.77962	-0.919752
SP123900	Soft Tissue Sarcoma	1.76454	0.612274	2.33763	10.1064	10.4637	10.9283	-2.73852
SP123902	Soft Tissue Sarcoma	0.86896	1.94111	1.35598	9.66945	8.37035	9.45207	0.174144
SP123950	Soft Tissue Sarcoma	2.44761	1.26989	2.06479	7.58465	8.36761	8.75705	-3.21547
SP123953	Soft Tissue Sarcoma	3.46829	0.9842	3.53882	9.64076	10.5757	9.66052	0.308121
SP123955	Soft Tissue Sarcoma	0.217251	1.31271	0.482007	7.84559	8.67397	7.89468	-3.82458
SP123958	Soft Tissue Sarcoma	0.249357	0.655827	1.74469	10.0754	10.5804	10.4956	-1.86084
SP123964	Soft Tissue Sarcoma	2.6413	1.07038	3.31313	8.67398	9.21427	8.79583	-0.457965
SP123967	Renal Cell Carcinoma	0.935425	1.51428	2.01705	9.3485	10.4486	9.80887	-0.414741
SP123969	Renal Cell Carcinoma	1.52805	1.07115	3.0152	9.262	10.3737	10.7522	-0.409399
SP123972	Renal Cell Carcinoma	2.00385	2.48649	4.83146	6.92794	7.35058	6.78985	1.58126
SP123978	Renal Cell Carcinoma	2.30701	1.24969	2.39681	7.90661	8.95594	8.09736	-1.14936
SP123984	Renal Cell Carcinoma	3.09881	1.09021	2.98851	7.95807	8.33452	7.9005	-1.15388
SP123988	Renal Cell Carcinoma	1.65982	1.26765	2.36617	7.68888	8.52639	9.12915	-1.33585
SP123995	Renal Cell Carcinoma	3.52538	1.1931	3.62664	8.80408	9.32296	9.38468	-0.298327
SP123998	Renal Cell Carcinoma	3.05273	1.14931	2.54973	7.11736	7.43382	7.86269	-2.88201
SP124003	Renal Cell Carcinoma	2.22612	0.649324	2.55322	8.2182	8.72602	8.97196	-1.96013
SP124013	Renal Cell Carcinoma	3.00639	1.62997	3.98491	9.19931	9.53556	9.74047	1.91878
SP124017	Renal Cell Carcinoma	1.02514	0.788367	2.19558	6.97887	8.49639	7.85068	-3.29108
SP124021	Renal Cell Carcinoma	3.25169	1.15025	3.31687	8.13038	9.2634	9.9112	1.28951
SP124033	Renal Cell Carcinoma	1.26916	0.137059	1.43024	8.5733	9.52047	8.63272	-2.73753
SP124174	Renal Cell Carcinoma	-3.5935	3.30792	-1.37914	8.39024	9.65713	8.69519	-0.0269274
SP124175	Renal Cell Carcinoma	-3.00472	4.07723	0.207975	8.56195	10.1376	9.21331	0.93702
SP124176	Renal Cell Carcinoma	-3.95249	3.5343	1.29669	8.17343	9.40807	8.09248	-1.487
SP124178	Renal Cell Carcinoma	-1.41469	3.23735	3.60329	9.39318	10.754	9.9937	-0.229165
SP124179	Renal Cell Carcinoma	-3.88619	3.16407	-0.990441	8.93063	10.2022	9.3541	1.42482
SP124180	Renal Cell Carcinoma	-5.39795	3.7361	2.15995	8.05687	10.0492	8.70521	-2.41905
SP124181	Renal Cell Carcinoma	-6.07372	3.23867	-1.52288	8.60773	10.1577	8.79069	-1.78107
SP124182	Renal Cell Carcinoma	-4.33805	3.60691	-0.255881	8.92252	10.3369	9.07377	1.86324
SP124184	Renal Cell Carcinoma	-2.82329	4.30322	-0.122555	8.42256	9.89228	8.51163	-0.487573
SP124185	Renal Cell Carcinoma	-3.44041	4.26043	-2.72081	8.37143	10.0233	8.80563	-2.46969
SP124186	Renal Cell Carcinoma	-3.69087	3.52092	-0.470894	8.30435	9.64481	9.08872	1.73974
SP124187	Renal Cell Carcinoma	-5.41962	3.54988	1.1787	7.81423	9.32317	8.30389	-2.51601
SP124189	Renal Cell Carcinoma	-4.29972	3.26959	0.702784	8.26511	9.86175	9.0634	-1.57544
SP124190	Renal Cell Carcinoma	-3.11218	3.74569	0.293567	8.82608	10.5085	9.19664	2.19668
SP124969	Renal Cell Carcinoma	2.96117	0.866973	4.54285	8.18452	8.99681	8.10229	3.77843
SP124971	Renal Cell Carcinoma	3.43551	0.921675	2.89013	8.44134	9.42981	7.79713	3.35683
SP124977	Renal Cell Carcinoma	2.45352	0.574862	2.06486	10.5723	10.7447	9.39607	4.33091
SP124981	Renal Cell Carcinoma	1.5441	2.77246	2.03814	8.95744	9.66423	9.0865	4.77743
SP127628	Renal Cell Carcinoma	2.97464	1.04849	3.38302	10.1107	10.7528	9.63519	3.46143
SP127630	Renal Cell Carcinoma	0.200643	1.81459	0.998321	10.2608	11.9147	10.992	2.97119
SP127632	Renal Cell Carcinoma	1.95639	1.11495	2.25507	10.5185	11.032	10.121	3.48495
SP127634	Renal Cell Carcinoma	2.36663	1.87187	3.10436	10.4403	11.4041	10.7424	5.06949
SP127636	Renal Cell Carcinoma	2.07088	0.566523	2.40911	9.65363	10.7489	9.64759	1.37995
SP127638	Renal Cell Carcinoma	2.83629	-0.500475	3.60488	9.32089	10.515	10.4403	2.67112
SP127640	Renal Cell Carcinoma	1.92622	0.594734	3.33615	10.7792	11.0763	10.2561	4.8178
SP12856	Renal Cell Carcinoma	3.06629	2.77188	3.37227	8.73641	9.26342	9.31369	3.09715
SP13036	Renal Cell Carcinoma	3.33988	2.50135	2.9903	9.23276	10.2189	9.72437	-0.753947
SP1305	Renal Cell Carcinoma	3.5896	3.11554	5.35344	9.51394	10.0326	8.99516	0.810128
SP13072	Renal Cell Carcinoma	2.12789	3.80361	2.22153	8.71603	9.04493	9.93677	3.33466
SP13078	Renal Cell Carcinoma	1.75149	2.69973	4.58183	9.44083	9.19954	10.0952	-3.25005
SP13084	Mature B-cell lymphoma	1.88274	2.56223	2.29993	8.84461	8.22421	8.02343	0.656379
SP13206	Mature B-cell lymphoma	0.00896696	2.22615	1.15711	10.679	11.4703	10.7388	4.36491
SP13242	Mature B-cell lymphoma	1.48386	3.15989	2.0215	9.28093	10.1894	9.0344	2.68753
SP1365	Mature B-cell lymphoma	2.34669	3.17265	3.95396	7.53245	7.15337	7.44705	-1.36441
SP1377	Mature B-cell lymphoma	1.51156	2.07593	3.08029	8.32161	8.92379	8.44073	-1.09005
SP1419	Mature B-cell lymphoma	-0.343292	2.19748	1.19947	8.86108	8.94119	8.74735	0.96318
SP1431	Mature B-cell lymphoma	4.25844	2.47332	4.19434	9.41893	9.74688	9.3147	1.7649
SP1491	Mature B-cell lymphoma	2.34866	2.83205	3.0695	6.44037	6.52343	6.92989	-1.29087
SP15182	Mature B-cell lymphoma	-1.7791	4.29565	2.01179	8.46716	9.9593	9.01851	0.30516
SP15194	Mature B-cell lymphoma	-3.34766	3.96001	0.945321	8.63061	9.96068	9.10388	2.35193
SP15200	Mature B-cell lymphoma	-3.79935	3.46248	2.07956	9.00123	10.0068	9.28086	2.16537
SP15206	Breast Cancer	-3.64739	2.51246	2.97671	8.75057	10.1929	9.22618	-0.395854
SP15230	Breast Cancer	-1.23576	3.24689	0.0021512	8.55909	9.77359	8.37982	1.80357
SP15236	Bladder Cancer	-5.86348	4.11965	-1.13222	8.78088	9.94963	9.19578	-1.70114
SP15248	Cervical Cancer	-3.47066	3.27603	2.72406	9.06065	10.1926	9.10312	-2.1466
SP15254	Cervical Cancer	-5.16561	4.16166	2.52814	8.93587	9.98847	9.67493	-1.46945
SP15290	Cervical Cancer	-4.05955	3.85775	1.14313	7.63908	9.33179	8.0598	1.78489
SP15302	Cervical Cancer	-2.11192	3.47161	0.0182982	7.95633	9.24104	8.45911	-3.25513
SP15308	Cervical Cancer	-3.8473	3.48126	-0.813823	8.74176	10.3494	9.33709	-0.189163
SP15314	Mature B-Cell Neoplasms	-4.88624	2.36788	0.645391	7.55745	9.58328	7.74226	1.99792
SP15326	Mature B-Cell Neoplasms	-3.33332	3.97012	0.920386	8.31588	9.78816	8.34375	1.29691
SP15332	Mature B-Cell Neoplasms	-3.29435	3.58318	1.68333	7.79957	9.55355	8.0175	-0.695592
SP15344	Mature B-Cell Neoplasms	-2.42603	2.78935	-0.85864	8.59505	9.85499	9.16404	-6.28397
SP15380	Mature B-Cell Neoplasms	-6.1811	4.11161	1.52468	8.49702	10.2611	8.77221	1.71606
SP15398	Mature B-Cell Neoplasms	-2.50813	4.29619	2.15941	8.72026	10.2425	8.395	-1.31234
SP15428	Mature B-Cell Neoplasms	-3.69121	4.85511	0.838413	7.85738	9.18148	7.82724	0.702722
SP15440	Mature B-Cell Neoplasms	-3.74618	3.53134	-1.81764	8.25866	9.90214	8.13676	-0.45353
SP15446	Mature B-Cell Neoplasms	-2.38105	2.96561	-0.42441	7.68037	9.53089	8.13709	-1.01801
SP15452	Mature B-Cell Neoplasms	-3.75316	3.46802	1.51022	8.29768	10.0593	9.00053	-2.65691
SP15470	Mature B-Cell Neoplasms	-4.77799	3.92337	-0.308368	8.43385	9.66042	8.46201	1.7913
SP15506	Mature B-Cell Neoplasms	-6.12089	4.00622	3.1901	8.99765	10.5286	9.67357	-2.81518
SP15512	Mature B-Cell Neoplasms	-3.33114	3.49533	-0.807945	8.57004	10.1664	8.13929	-2.74946
SP15530	Mature B-Cell Neoplasms	-3.34982	3.46003	-2.06997	8.58546	10.1908	9.04197	-1.49458
SP15590	Mature B-Cell Neoplasms	-3.74096	4.40262	-0.0907485	8.72955	9.86949	9.09504	-2.43826
SP15608	Mature B-Cell Neoplasms	-2.63003	3.92719	-2.12277	8.10213	9.62738	8.70168	-3.91228
SP15656	Mature B-Cell Neoplasms	-2.91653	3.40187	-1.51618	8.00336	9.66384	8.71023	-5.04266
SP15686	Mature B-Cell Neoplasms	-3.79477	3.00815	2.4822	8.07865	9.64171	8.20366	-0.998082
SP15704	Mature B-Cell Neoplasms	-2.17147	3.59044	-0.70669	8.61746	9.9741	8.60453	-2.70909
SP15770	Mature B-Cell Neoplasms	-2.78814	3.00305	1.92206	8.23852	9.7125	8.44674	0.842706
SP15782	Mature B-Cell Neoplasms	-4.74279	3.19552	3.20587	7.88624	9.77243	8.41122	-1.47661
SP15794	Mature B-Cell Neoplasms	-2.36275	3.89337	-1.598	8.65626	9.98238	8.57894	-4.31713
SP15830	Mature B-Cell Neoplasms	-3.41244	4.25671	2.94184	8.34075	9.56233	8.43792	-0.383875
SP15842	Mature B-Cell Neoplasms	-3.2635	3.91057	0.638727	8.50973	9.71456	8.66775	0.764518
SP15872	Mature B-Cell Neoplasms	-2.64869	4.04016	1.989	8.02769	9.95105	8.31111	-0.677964
SP15956	Mature B-Cell Neoplasms	-1.85006	3.72376	2.92811	7.45417	9.56848	8.12442	0.283664
SP15992	Mature B-Cell Neoplasms	-2.44262	3.96601	-0.419467	8.50946	9.96004	8.69696	1.32332
SP15998	Mature B-Cell Neoplasms	-4.70009	3.40422	0.695231	7.98953	9.45972	9.50462	-1.79649
SP16022	Mature B-Cell Neoplasms	-2.98741	3.33897	-1.08614	8.39903	9.62318	8.86676	-2.60165
SP16028	Mature B-Cell Neoplasms	-5.74821	4.00349	1.2457	8.65875	9.98361	9.18474	-3.42956
SP16034	Mature B-Cell Neoplasms	-3.23443	3.67953	-2.1239	7.76429	9.50992	8.04709	-3.90869
SP16058	Mature B-Cell Neoplasms	-3.69877	3.50924	4.94633	9.23834	10.7748	10.079	-0.72116
SP16070	Mature B-Cell Neoplasms	-2.88097	4.41392	-1.14561	8.21335	9.97296	8.86656	-4.61069
SP16100	Mature B-Cell Neoplasms	-5.05748	3.52855	-2.6412	8.44223	9.46807	8.60936	-1.82372
SP16106	Mature B-Cell Neoplasms	-4.86535	3.00796	0.114936	8.04971	9.12506	8.80261	0.38065
SP16154	Bladder Cancer	-4.62219	3.43016	-1.08192	8.22225	9.95227	9.3473	-4.52593
SP16244	Mature B-Cell Neoplasms	-4.17997	2.99672	2.39454	7.84431	9.52758	9.15472	-6.08371
SP16269	Mature B-Cell Neoplasms	-3.99407	2.65864	-1.31244	8.54235	9.384	8.86817	0.318706
SP16281	Bladder Cancer	-3.14419	4.09639	1.7243	8.27918	10.1822	8.91886	1.38883
SP16299	Bladder Cancer	-1.81654	3.76262	-0.816834	8.11628	9.46009	8.17101	-2.44727
SP16317	Bladder Cancer	-2.09798	4.00796	-0.0215277	7.96901	9.25498	7.91879	0.42113
SP1677	Bladder Cancer	3.75054	2.23495	3.80172	9.95976	10.4973	10.013	1.87245
SP16886	Bladder Cancer	4.30712	1.98351	4.15793	9.80725	10.5304	10.1372	2.42559
SP16934	Colorectal Cancer	2.96181	2.97082	2.10222	9.74332	9.6438	8.94467	-0.367204
SP16958	Colorectal Cancer	1.70929	1.85182	2.04562	6.73999	8.11379	8.49876	0.649534
SP17016	Colorectal Cancer	-0.398525	1.75673	-0.265705	9.88326	10.5844	9.25408	1.75103
SP1712	Colorectal Cancer	2.14928	2.60904	3.09706	8.5482	8.34758	7.03191	0.791942
SP1724	Bladder Cancer	2.10646	2.3633	1.97347	7.76765	8.21269	8.2997	-0.383829
SP17294	Bladder Cancer	2.05567	2.56846	1.08994	9.82207	9.83337	10.093	-2.53458
SP17329	Colorectal Cancer	3.22473	2.15786	3.06393	7.62598	7.45874	7.50547	-0.997754
SP17430	Colorectal Cancer	3.76425	1.03344	2.29583	9.79287	9.65487	9.7478	1.87997
SP1781	Colorectal Cancer	2.4917	1.64054	3.18245	6.32962	6.3331	8.40658	-1.96359
SP17905	Bladder Cancer	4.97458	2.07425	3.9076	7.94784	8.25288	7.89895	1.83293
SP18121	Colorectal Cancer	3.65524	2.2245	3.60525	8.68058	9.69414	9.2702	2.91331
SP18787	Colorectal Cancer	3.17771	1.1695	3.22853	9.63693	9.57216	9.20943	0.264097
SP18946	Colorectal Cancer	2.79119	1.45883	2.17514	7.11054	8.57838	8.86166	0.921278
SP19215	Colorectal Cancer	3.52025	1.4787	3.51885	7.58715	9.01718	9.72708	3.82112
SP19295	Colorectal Cancer	3.54428	1.45624	3.74111	6.0913	7.91989	8.85326	-0.662505
SP19582	Colorectal Cancer	4.3841	1.65287	3.09296	9.97643	10.6136	10.7414	0.964694
SP19606	Colorectal Cancer	2.71208	1.3468	2.58415	9.07645	10.3178	9.2145	-0.388587
SP19670	Colorectal Cancer	3.65227	2.05765	3.15138	9.89606	9.95666	9.88953	0.0511892
SP19750	Colorectal Cancer	0.78647	2.11178	0.501569	9.1003	8.93765	9.24856	-1.90686
SP19983	Colorectal Cancer	2.08745	1.49857	2.684	8.82098	8.57715	7.68949	-0.560912
SP20993	Colorectal Cancer	3.63708	1.91915	2.53425	8.81364	9.27566	8.72728	0.680334
SP21057	Colorectal Cancer	3.24323	1.77323	2.88122	8.55915	7.49301	8.92004	-1.26504
SP21193	Colorectal Cancer	4.51663	1.99184	4.08137	9.19299	9.87349	9.64644	0.750621
SP21400	Colorectal Cancer	4.60143	1.45126	4.66185	9.18992	9.40857	9.07112	0.353444
SP21528	Colorectal Cancer	2.94229	3.27003	2.42728	6.70233	6.48306	7.98274	-0.290699
SP22031	Colorectal Cancer	2.822	2.19632	1.99801	8.63108	8.59514	8.46176	2.40864
SP22750	Colorectal Cancer	3.79293	1.89046	3.07214	9.27507	8.80169	8.9188	-0.349454
SP23078	Colorectal Cancer	2.70287	1.34858	2.18063	10.3606	10.5187	9.41016	-1.2121
SP23639	Colorectal Cancer	5.37103	1.29043	3.58333	8.65528	7.79867	8.3038	0.794983
SP23769	Glioma	4.80087	2.15623	4.55219	8.56164	9.03186	8.51637	0.178569
SP23925	Glioma	5.60405	2.70039	2.218	8.9537	8.65645	9.08886	-1.39765
SP24129	Glioma	3.77667	1.84616	3.79306	8.49337	8.99591	8.79087	-0.917404
SP24236	Glioma	4.30768	0.673252	2.91041	7.72373	7.90245	7.76284	-0.595232
SP24565	Glioma	3.57586	2.57606	4.85802	9.10776	9.80406	9.02356	1.69904
SP24815	Glioma	5.9674	2.89998	2.68134	7.60947	7.28152	7.40948	-0.0737779
SP25350	Glioma	3.4161	1.42018	3.84839	8.01764	7.55241	7.35112	-1.51615
SP25374	Glioma	5.09853	1.68161	4.384	8.88884	8.49305	8.60836	-2.45134
SP25494	Glioma	4.10742	1.00952	2.50148	9.23111	9.10969	9.3339	1.1053
SP25518	Glioma	5.36598	1.79357	2.55412	8.40784	7.9147	7.90723	-0.692528
SP25833	Glioma	3.96474	1.4421	3.93271	9.2205	8.89879	8.52465	0.110743
SP25905	Glioma	4.42362	0.55537	2.98723	8.12593	8.86739	8.85368	-0.891821
SP26439	Glioma	5.3665	2.38279	3.21818	8.51655	8.21738	7.97302	-1.13604
SP26475	Glioma	4.66806	2.44351	0.929345	5.79664	6.05682	5.90806	-2.07897
SP26499	Glioma	4.67535	1.52274	4.46774	8.77736	9.12893	8.35908	0.00816513
SP26649	Glioma	4.8546	1.96203	2.7432	8.20623	8.01618	7.50133	0.365414
SP26709	Glioma	3.72139	1.34094	2.85209	7.31938	7.33329	7.28845	0.525716
SP2714	Glioma	4.93028	2.37625	4.0403	8.34399	9.0545	8.81211	-0.0334132
SP27201	Breast Cancer	4.65528	2.38166	2.51821	7.73584	8.05251	8.23246	-0.00898002
SP2731	Glioma	5.18812	2.98715	4.77113	7.83567	8.49888	8.2405	1.41603
SP27339	Breast Cancer	4.85299	1.6131	3.14956	7.90877	8.11854	7.60253	-0.303504
SP27603	Glioma	4.26977	1.92657	3.48082	8.33351	7.85047	7.59185	-1.62493
SP2766	Glioma	4.56718	3.31678	4.15195	7.60004	7.77414	7.19644	-1.01069
SP2781	Breast Cancer	3.46437	3.20221	3.28068	6.38113	7.56001	7.12021	-0.23323
SP2793	Breast Cancer	2.30027	5.03153	3.07302	8.9021	9.26187	8.23642	0.706494
SP27957	Breast Cancer	3.85061	2.08595	2.2402	9.15757	9.19029	9.17204	-1.06572
SP2799	Glioma	5.21216	2.70342	4.58331	7.59222	8.53251	8.23174	1.1492
SP2801	Breast Cancer	2.68015	3.04416	3.78278	7.81214	8.65103	7.83832	-0.0847669
SP2826	Breast Cancer	4.97331	2.5007	4.8897	9.97139	10.8935	10.7324	1.73303
SP28275	Breast Cancer	3.72513	2.15237	3.07368	9.11141	8.85282	8.37667	1.04637
SP28581	Glioma	3.82738	1.96977	3.20743	8.35357	9.2338	8.53752	-0.427578
SP28653	Glioma	4.41354	2.35464	3.32213	7.0052	6.68429	6.12169	-1.63306
SP28791	Glioma	5.48472	3.01564	3.4035	7.34055	7.9974	7.86449	-2.38312
SP2881	Glioma	1.41937	4.2817	1.70581	5.88044	6.11327	6.27859	1.2236
SP29331	Breast Cancer	5.14095	2.09056	4.28866	8.55332	9.06833	8.28913	0.96504
SP29697	Glioma	3.97307	1.87183	2.73311	7.28567	6.40961	6.69819	-0.54781
SP29940	Glioma	5.94631	3.51868	6.06359	9.2361	9.7344	9.53494	2.41202
SP2997	Head and Neck Cancer	2.44908	4.52747	2.6944	6.40004	6.83136	6.43256	-0.468785
SP29987	Breast Cancer	3.63775	3.71715	5.43007	9.17447	9.54041	8.84952	1.42343
SP30011	Head and Neck Cancer	1.65914	2.87373	1.97124	9.53343	9.99049	9.08416	5.53664
SP30071	Head and Neck Cancer	3.42327	3.66702	5.32112	9.90502	10.9335	9.53499	3.9513
SP30077	Head and Neck Cancer	4.11287	3.36418	5.63759	9.29965	9.86421	8.96926	0.0252911
SP30083	Head and Neck Cancer	5.78624	3.86684	5.88381	10.2651	10.8621	9.9079	1.64325
SP30093	Head and Neck Cancer	3.26658	4.11802	5.98738	9.78395	9.60606	10.5847	1.66382
SP30113	Head and Neck Cancer	5.0792	3.45275	3.32197	9.11403	9.54891	9.41533	0.793338
SP30143	Head and Neck Cancer	2.16813	2.44394	2.391	7.92234	9.23246	8.14799	3.76548
SP3016	Head and Neck Cancer	3.93082	3.79259	5.43335	7.10994	7.65819	6.63779	-2.52335
SP30185	Breast Cancer	2.55783	3.55455	2.29212	7.36105	8.1785	7.8417	2.97967
SP30213	Head and Neck Cancer	1.94564	3.89761	2.49754	9.24216	9.69805	9.51619	1.62461
SP30332	Head and Neck Cancer	3.1366	3.20639	3.75534	7.59411	8.14089	7.13112	0.813185
SP30493	Head and Neck Cancer	3.43607	3.73485	4.17959	8.13151	9.0788	8.10892	2.66971
SP30675	Head and Neck Cancer	2.8683	3.47479	6.66424	8.82122	8.84482	8.38788	-2.85881
SP30803	Head and Neck Cancer	4.60042	3.71229	6.77956	10.0172	10.4738	10.5071	0.858522
SP30843	Head and Neck Cancer	2.88869	4.37046	4.96235	9.03543	9.89332	9.2649	3.04344
SP30907	Head and Neck Cancer	4.07329	4.29636	6.88939	9.75553	9.93293	9.46279	0.923087
SP31030	Head and Neck Cancer	2.48779	4.28424	3.02259	3.86559	4.64365	5.94406	-0.994179
SP31046	Head and Neck Cancer	4.21821	3.61443	3.12035	7.88496	9.01267	8.94624	4.13037
SP31126	Head and Neck Cancer	3.80514	3.22605	6.0352	9.36538	9.62698	8.88266	-3.07936
SP31174	Head and Neck Cancer	3.48708	3.10044	4.0351	8.24962	8.76341	8.07284	1.0499
SP31190	Head and Neck Cancer	4.3564	3.40439	3.9652	7.88467	7.83946	6.76763	-1.41867
SP31334	Head and Neck Cancer	5.61118	4.86283	6.69338	8.76864	9.1328	9.24035	-0.586032
SP31606	Head and Neck Cancer	1.81327	2.09205	3.20461	7.83341	8.63295	7.92143	4.65962
SP31790	Head and Neck Cancer	0.927205	2.9944	5.41558	8.78743	8.39353	8.82737	-3.50636
SP31814	Head and Neck Cancer	2.31022	3.73881	5.66343	10.4092	11.9948	10.6889	2.00594
SP31854	Head and Neck Cancer	1.93254	3.78206	3.05294	8.00806	8.59619	8.70456	0.713198
SP32014	Head and Neck Cancer	4.95112	3.42898	5.03236	7.74951	8.04905	8.28282	-0.87891
SP32222	Head and Neck Cancer	5.53693	3.74731	4.34199	8.99549	9.5916	9.37915	3.48054
SP32662	Head and Neck Cancer	3.8788	4.24042	6.22649	8.15212	8.73542	8.44704	0.311682
SP32694	Head and Neck Cancer	4.07104	4.01452	4.57667	10.0257	10.7697	10.1246	4.36519
SP32742	Head and Neck Cancer	2.70884	2.86892	2.66392	9.30068	9.73017	9.24161	3.04447
SP32894	Head and Neck Cancer	5.14936	2.28751	5.05987	10.4176	10.7968	10.0385	2.53762
SP32958	Head and Neck Cancer	2.74435	3.02785	2.73384	10.2112	10.9447	10.3148	5.38898
SP33094	Head and Neck Cancer	4.94092	2.96413	5.65896	9.08137	10.1059	9.72676	3.43136
SP33496	Head and Neck Cancer	2.54356	3.60629	6.11514	10.1184	10.6185	10.4062	1.24695
SP33544	Head and Neck Cancer	3.81196	2.53907	4.80087	8.40849	8.15675	8.01859	-5.2373
SP3368	Head and Neck Cancer	4.27954	3.42338	3.53808	7.71286	8.50269	8.19978	2.21751
SP33688	Breast Cancer	3.83738	3.32975	2.74464	6.46918	7.2312	6.95116	0.573775
SP33774	Head and Neck Cancer	3.78027	3.52807	3.1927	8.40017	8.70494	8.62629	3.29724
SP33837	Head and Neck Cancer	3.69557	2.50181	3.59677	9.84539	10.448	9.77424	3.00991
SP34005	Head and Neck Cancer	3.72254	3.53093	3.33321	8.12888	8.86025	8.1578	1.19305
SP3415	Head and Neck Cancer	4.74875	3.38224	4.22011	9.10508	9.64888	9.46207	1.92934
SP34186	Breast Cancer	5.0267	2.28248	5.57231	9.31784	9.54111	9.08157	1.521
SP34191	Renal Cell Carcinoma	6.75751	2.1424	5.41506	9.6256	10.0077	9.11327	3.45338
SP34246	Renal Cell Carcinoma	4.42003	1.48701	5.79286	9.17843	9.54412	9.51577	1.76376
SP34431	Renal Cell Carcinoma	3.61225	2.01041	5.20744	8.8082	9.25441	9.34163	2.22544
SP34452	Renal Cell Carcinoma	5.07459	2.08811	5.30781	8.24882	8.93432	8.58222	0.0493751
SP34493	Renal Cell Carcinoma	5.39137	1.4607	5.04231	10.4167	10.9068	9.7872	4.64364
SP35412	Renal Cell Carcinoma	1.97515	1.53399	4.29985	8.50961	9.23602	8.09535	2.3827
SP35617	Renal Cell Carcinoma	6.3882	1.71705	6.45171	9.97254	10.1241	9.40718	2.36453
SP35849	Renal Cell Carcinoma	5.73664	1.75307	4.85774	8.77232	9.63869	8.23595	2.03856
SP35951	Renal Cell Carcinoma	5.21078	1.82218	4.88883	9.22249	9.79357	9.00104	2.20269
SP35989	Renal Cell Carcinoma	4.7606	1.46413	4.43755	9.20868	9.59829	8.639	0.711621
SP36036	Renal Cell Carcinoma	6.9989	1.31604	5.42326	9.48015	10.1363	9.25234	2.55734
SP36218	Renal Cell Carcinoma	4.46877	1.84355	4.82416	9.24768	9.75844	9.77052	2.32473
SP3631	Renal Cell Carcinoma	3.78902	3.16853	3.44154	8.84653	9.947	9.33744	2.97487
SP36498	Breast Cancer	4.85175	1.64546	5.10274	9.29053	9.68539	9.28633	1.56959
SP36586	Renal Cell Carcinoma	3.91148	3.02066	2.68512	9.34938	8.91708	8.74453	-0.741075
SP37369	Renal Cell Carcinoma	4.72284	2.00905	5.36159	8.90204	9.60244	8.57656	0.036263
SP37432	Renal Cell Carcinoma	4.88025	2.1804	5.96752	9.95351	9.23109	8.47673	3.00213
SP37516	Renal Cell Carcinoma	5.78804	2.02552	4.94426	9.83471	10.4178	9.87158	4.49987
SP37636	Renal Cell Carcinoma	3.53644	1.4716	4.40199	9.43874	9.79806	9.68538	1.92804
SP37903	Renal Cell Carcinoma	5.72839	2.21697	6.17516	8.89557	9.18293	8.85071	2.99876
SP37970	Renal Cell Carcinoma	4.99501	1.90143	4.50845	8.65017	9.63922	9.14853	-1.20286
SP38044	Renal Cell Carcinoma	4.9322	1.37376	5.08119	9.5048	9.72633	9.78802	2.74145
SP38271	Renal Cell Carcinoma	7.37431	2.14371	1.58049	8.88328	9.23808	8.3948	2.66673
SP38759	Renal Cell Carcinoma	4.42813	1.49956	5.06484	8.82367	9.16568	9.13513	1.20091
SP39102	Renal Cell Carcinoma	4.40885	1.34774	3.3594	10.5469	11.4197	10.0209	6.16029
SP39248	Renal Cell Carcinoma	3.58233	1.51913	4.68952	10.1246	10.5251	9.92687	1.72481
SP39298	Renal Cell Carcinoma	5.26179	1.71622	5.63643	9.36608	9.88085	9.48304	2.61187
SP39349	Renal Cell Carcinoma	2.75524	1.11654	4.21571	9.90172	10.2549	9.63127	2.63173
SP39594	Renal Cell Carcinoma	3.22031	2.03636	4.08529	9.56761	9.74672	8.93746	1.51968
SP39907	Renal Cell Carcinoma	3.58977	0.861821	4.06807	10.0184	10.3	9.0342	1.77281
SP39997	Renal Cell Carcinoma	0.974532	0.774181	1.34587	9.05122	9.35424	8.69762	1.04871
SP40047	Renal Cell Carcinoma	5.95527	2.1738	4.70194	8.89606	9.77733	8.87992	2.59694
SP40736	Renal Cell Carcinoma	4.56828	1.51584	5.21668	9.16695	9.42017	9.14389	-0.414785
SP41453	Renal Cell Carcinoma	5.65557	1.53569	4.66023	9.00897	8.97739	9.38908	-0.490078
SP42154	Renal Cell Carcinoma	2.99769	2.04674	4.26502	10.1299	10.9162	10.2708	6.58849
SP4265	Renal Cell Carcinoma	4.32928	2.62468	3.55963	7.43025	8.40436	8.79065	0.11594
SP42829	Breast Cancer	6.43703	2.80672	7.22198	8.54907	8.7532	8.23659	1.15048
SP43201	Renal Cell Carcinoma	4.14691	1.51741	4.46232	9.25637	9.26805	8.28257	-0.889226
SP43510	Renal Cell Carcinoma	1.50412	0.565205	1.88678	9.06331	9.68299	9.14008	-0.0597633
SP43514	Renal Cell Carcinoma	2.71901	1.6251	2.06768	8.70935	8.87266	8.55657	1.34353
SP43532	Renal Cell Carcinoma	1.57227	1.57484	2.16625	8.9593	9.18924	8.6731	1.75151
SP43664	Renal Cell Carcinoma	1.13604	1.62846	2.15482	9.24104	9.22503	8.12934	0.492859
SP43688	Renal Cell Carcinoma	0.467774	1.07701	2.05749	8.86734	8.68544	8.33957	1.13003
SP43696	Renal Cell Carcinoma	1.49076	1.86887	2.50479	8.19096	8.44219	8.30188	0.976256
SP43770	Renal Cell Carcinoma	2.78372	0.710922	3.64615	11.015	11.6486	10.7445	6.89631
SP43792	Renal Cell Carcinoma	1.96941	0.599612	2.56617	10.0839	9.66534	9.36807	2.45957
SP43808	Renal Cell Carcinoma	-0.225753	1.12496	0.815314	8.55247	8.65926	7.60879	0.495942
SP43822	Renal Cell Carcinoma	1.6093	1.01832	2.13299	8.76826	8.18981	8.24856	1.92051
SP4472	Renal Cell Carcinoma	3.80455	2.80968	4.9736	7.20976	8.02231	7.41555	0.313838
SP4523	Breast Cancer	3.37964	1.88286	2.85223	7.09898	7.92267	7.24535	1.12286
SP4535	Breast Cancer	4.40991	1.95653	4.01478	7.0744	7.45055	7.54618	-0.317061
SP4557	Breast Cancer	1.85736	2.89229	1.67909	9.0684	8.24284	8.8977	-1.30497
SP4593	Breast Cancer	2.67992	3.54362	1.97071	5.96971	6.65761	7.10989	-0.249829
SP47628	Breast Cancer	4.82461	2.53979	0.838058	6.65599	6.86175	6.19602	-3.2414
SP47652	Glioma	8.43395	2.31774	-0.197692	6.02053	5.8542	5.28864	-1.98721
SP47708	Glioma	6.02436	2.61288	-0.0960516	6.19918	6.09109	6.65854	-3.50767
SP47808	Glioma	5.49519	3.12385	2.93147	6.25605	6.56235	6.05166	-5.41263
SP47990	Glioma	6.29172	3.22672	1.30742	5.8362	5.6381	6.11214	-2.4713
SP48008	Glioma	6.2073	2.77908	1.67269	7.39853	7.45494	7.51727	-1.64946
SP48010	Glioma	6.2665	2.72624	0.62114	6.14546	6.07919	5.96709	-6.0022
SP48073	Glioma	4.78006	2.74702	-0.310364	6.45363	6.02796	6.87296	-1.49981
SP48135	Glioma	3.70918	2.70723	2.47427	6.46448	5.67679	6.00522	-2.65797
SP48189	Glioma	5.58952	2.66298	1.38582	7.8942	8.23489	8.06249	-4.25131
SP4820	Glioma	1.83358	3.98254	2.45012	6.57649	6.40201	6.33048	-2.03979
SP48263	Breast Cancer	5.83204	2.49987	-0.300737	6.33355	6.28227	6.11709	-1.14563
SP48414	Glioma	6.58111	3.41964	2.58047	7.15412	6.9524	6.77518	-4.32926
SP48426	Glioma	6.40347	2.56227	0.258541	5.87963	6.23166	5.81548	-1.20243
SP48480	Glioma	7.06304	2.57127	0.858258	6.66713	6.39419	5.84933	-3.02379
SP48504	Glioma	6.82773	2.63194	1.1115	7.188	7.4449	7.35819	-2.01793
SP48534	Glioma	6.71273	3.23456	0.0260409	6.64929	5.63881	6.34668	-3.61592
SP4875	Glioma	3.00286	2.35925	3.24907	9.76566	10.4754	9.23533	1.70484
SP48850	Breast Cancer	5.98827	1.88884	0.479101	4.99745	5.43811	5.61069	-2.77297
SP48888	Glioma	6.24805	2.53151	0.654236	6.52421	6.82232	7.21169	-2.77009
SP49114	Glioma	2.50421	0.996751	2.89692	9.52835	10.0842	9.23877	1.03338
SP49119	Hepatobiliary Cancer	0.990418	0.422871	4.09362	8.33403	6.82439	8.31243	-2.03556
SP49124	Hepatobiliary Cancer	2.06735	1.78719	2.47237	8.92275	8.79726	8.56657	2.67704
SP49157	Hepatobiliary Cancer	1.78151	1.38366	3.6641	6.97121	7.50988	7.95801	-1.47806
SP49175	Hepatobiliary Cancer	4.05859	1.86327	4.40703	8.48908	9.08449	9.18162	1.5001
SP49187	Hepatobiliary Cancer	3.10145	0.977658	3.79264	9.44982	9.66839	9.49721	0.898038
SP49205	Hepatobiliary Cancer	3.49852	2.7073	4.90934	8.07261	8.90913	8.04517	1.44126
SP49223	Hepatobiliary Cancer	2.44981	0.823174	4.15686	8.80294	8.53942	8.99638	-0.424531
SP49229	Hepatobiliary Cancer	2.44289	0.979213	4.35545	9.40559	9.53465	9.61441	-0.089782
SP49247	Hepatobiliary Cancer	1.07266	1.92877	4.93997	9.84437	10.1054	9.89683	0.616799
SP49286	Hepatobiliary Cancer	1.74007	1.52227	4.65282	9.40254	9.91143	10.5171	-0.175449
SP49322	Hepatobiliary Cancer	0.237847	1.42542	4.7431	9.12084	9.43849	8.22616	4.13117
SP49328	Hepatobiliary Cancer	1.21797	2.27851	4.81096	8.19069	7.0457	8.43811	0.241786
SP49334	Hepatobiliary Cancer	1.99228	1.76659	3.62412	9.84048	9.87727	9.38657	3.10669
SP49379	Hepatobiliary Cancer	3.57487	0.707063	5.06468	9.64255	9.40933	8.96337	1.81097
SP49385	Hepatobiliary Cancer	2.83276	-0.0211832	4.39286	11.4941	11.7134	10.9553	-0.559154
SP49391	Hepatobiliary Cancer	4.24534	1.33186	4.96048	8.72643	8.72709	8.11975	-0.0801367
SP49433	Hepatobiliary Cancer	3.76858	1.70614	4.93649	8.2086	8.40561	8.91265	1.18254
SP49449	Hepatobiliary Cancer	2.75216	2.42336	5.36741	6.5419	6.49893	6.21424	-0.144232
SP49469	Hepatobiliary Cancer	3.48816	2.80961	4.63211	7.48086	6.39228	5.27462	-0.393844
SP49481	Hepatobiliary Cancer	2.25835	1.54682	3.83745	8.76874	9.44215	9.134	2.0785
SP49531	Hepatobiliary Cancer	0.0346989	1.25798	3.34604	7.02938	7.6526	9.18405	-0.879774
SP49541	Hepatobiliary Cancer	1.17862	0.908632	4.62301	11.7846	12.2155	11.6218	3.01113
SP49551	Hepatobiliary Cancer	3.12693	1.65374	4.93952	10.7171	11.1373	9.98286	3.28119
SP49591	Hepatobiliary Cancer	2.7957	2.39246	3.27346	8.53068	7.49055	8.96263	-1.45889
SP49651	Hepatobiliary Cancer	4.14496	2.45818	5.33726	8.31006	8.4216	7.76916	0.5157
SP50115	Hepatobiliary Cancer	0.886952	2.0624	4.08367	7.5171	7.93733	6.71848	0.576497
SP5017	Hepatobiliary Cancer	4.23432	3.23265	3.54558	7.48053	7.55804	7.56833	-0.407767
SP50263	Breast Cancer	1.63203	3.04498	0.968776	7.22789	7.67576	8.14619	1.3807
SP50317	Lung Cancer	4.41095	2.78095	3.40868	9.09859	9.28811	9.77614	2.88906
SP50321	Lung Cancer	1.86394	2.11293	1.96445	9.08388	8.81804	9.00156	-0.281431
SP50406	Lung Cancer	5.70665	2.16344	5.37367	9.17926	9.87404	9.60843	2.74806
SP50412	Lung Cancer	2.8084	1.84792	2.86945	8.05088	8.28189	8.53354	1.2093
SP50485	Lung Cancer	3.62569	1.8247	3.43836	8.47971	8.70861	8.99736	0.500497
SP50518	Lung Cancer	4.32946	4.14248	3.80494	7.46282	7.97315	7.35403	-3.75341
SP5052	Lung Cancer	4.12263	3.70103	3.95538	9.29124	10.0767	9.85532	3.88568
SP50592	Breast Cancer	4.55134	1.34536	3.89018	8.51245	9.39285	8.76175	-0.595106
SP50611	Lung Cancer	4.05865	2.40013	3.17025	9.99666	10.2754	9.70441	3.35826
SP50713	Lung Cancer	-0.409833	0.966517	0.930556	8.75575	8.7132	8.67531	0.891005
SP50827	Lung Cancer	3.08172	2.49912	2.55549	9.35687	9.81415	9.56056	0.122985
SP51037	Lung Cancer	3.18158	0.789531	3.0389	8.97904	8.94313	9.14849	0.427342
SP51446	Lung Cancer	2.18863	2.91194	1.87485	8.0515	8.5822	7.69834	-2.47108
SP51824	Lung Cancer	2.31413	1.72452	2.97776	9.85689	10.2389	9.71843	4.11563
SP52232	Lung Cancer	3.61845	2.04808	3.80547	8.13163	8.55881	8.96712	0.274286
SP52284	Lung Cancer	3.77241	1.48239	3.11534	10.0923	10.4546	9.44654	1.84849
SP52607	Lung Cancer	1.04007	1.30285	1.5692	9.065	9.36015	9.02778	0.676896
SP52667	Lung Cancer	4.73326	2.21852	3.17225	9.18974	7.59992	8.96885	0.576003
SP52779	Lung Cancer	2.67139	2.94863	2.04128	7.85893	8.98154	8.20987	-0.476249
SP5279	Lung Cancer	3.34948	3.25338	2.88921	7.49875	7.85209	8.13542	1.31392
SP53073	Breast Cancer	3.23644	1.58511	3.23328	7.82796	8.40567	7.31403	0.272339
SP53387	Lung Cancer	-0.284717	1.58491	0.782803	6.84215	6.899	7.35077	-0.278661
SP53548	Lung Cancer	2.33634	1.8433	2.61836	8.08376	8.39396	8.19637	-0.161186
SP53618	Lung Cancer	2.28538	0.475832	2.48011	6.13043	6.62633	8.04497	1.2751
SP5381	Lung Cancer	4.76313	2.82024	4.04304	7.34789	8.25946	7.93841	1.70811
SP53810	Breast Cancer	5.75825	2.49046	4.95353	8.58503	9.07528	9.15788	2.98889
SP5393	Lung Cancer	3.85377	3.03353	3.52898	7.47711	7.96361	7.98034	-0.878963
SP54113	Breast Cancer	2.84044	1.3615	4.96352	9.97299	10.4144	10.4307	0.844369
SP54363	Lung Cancer	2.7644	1.18295	5.46596	9.44037	8.97392	9.07251	1.50157
SP5448	Lung Cancer	3.89558	3.36244	2.98017	6.97671	7.36053	7.6222	0.0230747
SP5473	Breast Cancer	3.00015	3.8938	4.46085	8.91255	9.97466	10.2116	1.62434
SP54745	Breast Cancer	3.22312	2.29869	3.46583	9.46376	9.19677	8.99199	0.624928
SP55004	Lung Cancer	2.55842	1.94559	2.42896	7.7496	8.39256	8.29626	1.15492
SP55142	Lung Cancer	3.69565	2.55889	3.79568	8.43113	9.00102	8.23087	2.43693
SP55235	Lung Cancer	3.88941	2.12186	4.05743	8.74649	9.2573	8.92292	2.20747
SP55309	Lung Cancer	3.37092	1.89058	4.05124	9.14378	9.94346	9.26084	1.97306
SP55387	Lung Cancer	6.17182	2.30983	4.98309	9.63686	10.135	9.80731	4.25593
SP55509	Lung Cancer	3.5455	2.0317	3.50349	9.55051	9.54028	9.47537	2.2996
SP5559	Lung Cancer	4.2627	2.70173	3.65247	7.46209	8.94732	7.85358	2.44291
SP55711	Breast Cancer	2.78816	1.85775	1.35664	10.3628	10.1411	9.99512	1.73976
SP56079	Lung Cancer	2.96781	1.73549	3.16618	9.64587	10.4121	10.2956	4.02944
SP56168	Lung Cancer	3.80051	1.40578	3.97198	10.2517	11.1593	10.5462	1.36243
SP5630	Lung Cancer	4.0763	2.66567	3.50935	5.95582	7.13189	7.39084	0.258952
SP56303	Breast Cancer	3.22329	1.0482	3.47535	9.03899	8.78205	9.20642	-0.838444
SP56460	Lung Cancer	3.9066	3.19382	4.3207	9.369	9.88008	10.1973	3.15276
SP56474	Non-Small Cell Lung Cancer	3.21978	3.37027	4.43252	8.82743	8.692	8.27928	-1.57601
SP56502	Non-Small Cell Lung Cancer	4.1243	1.81033	3.87785	7.84028	8.77717	8.58646	3.32996
SP56533	Non-Small Cell Lung Cancer	3.21978	4.01597	4.81764	8.33035	7.87965	7.86788	0.822068
SP56537	Non-Small Cell Lung Cancer	3.32419	4.19817	3.85606	8.99529	9.33807	8.35696	-0.266011
SP56541	Non-Small Cell Lung Cancer	3.84847	3.12934	3.35289	7.93698	8.74119	8.22848	2.34777
SP56553	Non-Small Cell Lung Cancer	3.34129	2.82473	5.62553	8.87711	9.63113	8.71605	3.56463
SP56566	Non-Small Cell Lung Cancer	2.7754	2.94385	2.8305	8.19046	8.20651	8.13169	1.07125
SP56569	Non-Small Cell Lung Cancer	4.86276	3.23115	5.39731	8.60795	9.28301	8.9054	2.80012
SP56607	Non-Small Cell Lung Cancer	4.0924	3.84792	4.62594	7.82341	8.62336	8.27095	2.1311
SP56644	Non-Small Cell Lung Cancer	2.97838	3.20354	4.22511	7.15266	7.55039	7.90226	0.616971
SP5666	Non-Small Cell Lung Cancer	3.70802	2.72948	3.82561	7.8129	8.74783	7.9804	3.32559
SP56704	Breast Cancer	4.82586	2.38534	5.58831	7.68738	7.85805	8.42255	-0.746803
SP56730	Non-Small Cell Lung Cancer	3.04723	3.66643	3.68939	8.15652	7.35881	7.47828	0.403868
SP56754	Non-Small Cell Lung Cancer	3.05555	2.19427	2.49584	6.89101	7.55745	7.0255	1.20603
SP56771	Lung Cancer	2.95639	2.89605	4.26757	7.85262	8.38667	7.96147	1.71253
SP56821	Non-Small Cell Lung Cancer	3.25239	2.87507	4.06093	7.74857	7.78117	8.05986	0.560431
SP56827	Non-Small Cell Lung Cancer	4.4844	2.71961	4.80137	9.22934	9.83993	9.3064	1.88245
SP56941	Non-Small Cell Lung Cancer	1.76988	1.66326	2.40342	7.74365	7.01177	8.11874	-1.22975
SP57024	Non-Small Cell Lung Cancer	5.29729	2.7285	4.48459	8.46335	9.37823	8.62605	2.93606
SP57066	Non-Small Cell Lung Cancer	4.54436	2.45265	3.93705	8.15447	8.7917	8.42739	1.62732
SP57084	Non-Small Cell Lung Cancer	2.79838	1.6683	3.56246	7.4046	8.64167	8.04476	1.86053
SP57189	Non-Small Cell Lung Cancer	4.23762	2.2311	3.0591	8.64812	8.81577	8.84288	2.69872
SP57251	Non-Small Cell Lung Cancer	2.62958	3.75947	3.62839	8.1533	7.69668	7.32167	0.468075
SP57267	Non-Small Cell Lung Cancer	2.41145	0.596153	3.2278	8.94843	9.42805	9.48409	1.64092
SP57450	Non-Small Cell Lung Cancer	1.85754	3.60053	4.25666	7.24944	7.43181	7.73238	2.05379
SP57538	Non-Small Cell Lung Cancer	4.46099	3.24544	3.24919	9.51331	10.0046	9.9014	2.46286
SP57586	Non-Small Cell Lung Cancer	4.39955	3.42243	4.50606	9.05824	9.8103	8.68048	4.70146
SP57619	Non-Small Cell Lung Cancer	4.2937	3.01007	4.77346	8.19738	8.81335	7.98828	0.913002
SP57629	Non-Small Cell Lung Cancer	2.91553	3.30877	5.02528	6.95352	7.54443	7.31408	1.47105
SP57651	Non-Small Cell Lung Cancer	2.25189	3.82689	3.5332	8.23853	8.61114	8.17441	2.65527
SP57669	Non-Small Cell Lung Cancer	3.71985	3.4217	4.29627	8.73518	9.09148	8.9446	2.07638
SP57735	Non-Small Cell Lung Cancer	4.52156	3.24461	5.39547	9.13795	10.0537	9.12138	3.50296
SP57818	Non-Small Cell Lung Cancer	2.80558	2.4869	3.44222	10.1349	10.5941	9.62125	3.66724
SP5784	Non-Small Cell Lung Cancer	3.50785	3.47455	6.80698	6.19747	7.18592	7.15687	-2.58923
SP57846	Breast Cancer	1.74455	3.33018	2.74925	6.6835	6.8338	7.66455	0.0191363
SP57901	Non-Small Cell Lung Cancer	4.33268	2.44676	3.77348	8.72901	9.28627	8.42071	3.13649
SP57933	Non-Small Cell Lung Cancer	5.28391	4.25829	5.42605	8.34572	9.17759	8.99032	1.8554
SP57941	Non-Small Cell Lung Cancer	3.3574	2.25227	3.30882	8.35516	7.49223	7.32373	1.8562
SP5808	Non-Small Cell Lung Cancer	3.19572	3.54677	4.13765	6.82906	7.6642	7.07644	1.2358
SP58101	Breast Cancer	3.24828	3.05693	3.3753	8.34758	9.16051	8.77497	2.68623
SP5820	Non-Small Cell Lung Cancer	4.73672	3.34889	4.58039	8.67857	9.33738	8.57749	1.04067
SP58245	Breast Cancer	4.98108	2.3125	4.88165	8.22381	8.88159	9.16495	0.564516
SP58326	Non-Small Cell Lung Cancer	2.82008	3.76711	5.04158	7.04982	6.86555	7.1984	-0.624701
SP58342	Non-Small Cell Lung Cancer	4.05796	3.60242	3.87097	7.40188	8.24833	8.30737	2.02679
SP58349	Non-Small Cell Lung Cancer	1.9276	2.80955	3.45262	5.13583	6.54998	7.26973	0.824419
SP5844	Non-Small Cell Lung Cancer	3.7248	2.37017	3.68315	7.54293	8.37094	8.35628	0.912403
SP58612	Breast Cancer	2.869	3.92997	3.86503	8.24743	7.82563	8.83678	1.5677
SP58668	Non-Small Cell Lung Cancer	1.65987	2.39004	3.71219	9.16355	9.95963	8.60447	2.33812
SP58882	Non-Small Cell Lung Cancer	2.13231	3.9868	3.56383	8.10757	7.54551	7.77518	-0.517356
SP58991	Non-Small Cell Lung Cancer	2.04692	3.9045	2.32097	7.3917	7.80773	7.05021	1.30152
SP59245	Non-Small Cell Lung Cancer	3.45555	3.09835	3.52053	9.22083	8.53941	9.55376	1.34622
SP59270	Non-Small Cell Lung Cancer	1.61794	2.23152	1.28935	6.8776	7.84824	7.02591	0.648703
SP59272	Mature B-cell lymphoma	0.453153	2.02873	-0.0279483	6.37086	8.39812	6.81642	-0.300847
SP59276	Mature B-cell lymphoma	0.883648	2.07056	1.00481	7.51008	8.43599	7.86054	3.69934
SP59280	Mature B-cell lymphoma	4.14467	2.49327	3.84567	8.69893	9.10343	8.57012	5.76351
SP59284	Mature B-cell lymphoma	1.68516	2.3487	1.43193	6.64478	8.04822	7.32163	2.11484
SP59288	Mature B-cell lymphoma	-0.0450288	1.69917	0.785563	7.33628	8.19349	7.16945	0.519069
SP59292	Mature B-cell lymphoma	1.42512	2.86236	2.44152	8.81694	9.49752	8.64303	4.1783
SP59296	Mature B-cell lymphoma	2.68469	2.49803	4.25979	7.24446	8.35472	7.14328	2.14678
SP59300	Mature B-cell lymphoma	0.937046	2.23162	2.93861	8.83905	9.46607	9.4805	4.40864
SP59304	Mature B-cell lymphoma	4.06303	3.41135	4.02364	8.25884	8.94023	8.38749	2.39126
SP59308	Mature B-cell lymphoma	1.87866	2.69315	2.08055	8.6805	9.78563	8.98646	3.77618
SP59312	Mature B-cell lymphoma	4.18642	2.80793	4.88466	9.0295	9.88635	9.57763	3.81566
SP59316	Mature B-cell lymphoma	1.72929	2.85176	1.88214	9.30854	10.4545	9.61713	3.73162
SP59320	Mature B-cell lymphoma	1.27442	2.9595	1.53493	9.53311	10.598	9.48949	4.93062
SP59324	Mature B-cell lymphoma	5.37807	2.23133	4.3886	8.3569	9.35245	8.78938	3.60232
SP59328	Mature B-cell lymphoma	1.28731	1.33356	1.37094	7.58914	8.41223	7.21699	1.87279
SP59332	Mature B-cell lymphoma	5.52049	2.28839	5.62757	7.1389	8.08257	7.67745	3.37148
SP59336	Mature B-cell lymphoma	0.178044	1.64145	0.382219	7.1373	7.46958	5.98404	3.10917
SP59340	Mature B-cell lymphoma	3.33841	2.92905	2.82345	8.80205	9.85019	9.16846	5.51606
SP59344	Mature B-cell lymphoma	1.55167	2.33523	1.22165	8.17544	8.87865	8.07024	1.91322
SP59348	Mature B-cell lymphoma	2.38745	2.71779	2.88078	9.06738	9.7915	9.17161	5.65029
SP59352	Mature B-cell lymphoma	2.43188	1.80142	1.72666	7.82046	8.56828	7.8905	2.74524
SP59356	Mature B-cell lymphoma	1.06137	3.08774	1.96168	9.24454	9.74233	9.27931	4.67748
SP59360	Mature B-cell lymphoma	3.70889	2.2094	3.42265	8.09949	9.10067	7.824	0.917469
SP59364	Mature B-cell lymphoma	1.66768	1.96397	2.31194	9.86483	10.4697	9.93924	4.09584
SP59368	Mature B-cell lymphoma	2.22307	1.93255	2.34242	7.64052	8.8223	7.54894	1.14265
SP59372	Mature B-cell lymphoma	3.14906	2.86536	3.08672	9.62779	10.0518	9.58865	5.35995
SP59376	Mature B-cell lymphoma	1.20929	2.63323	1.1578	6.98775	8.00195	7.11074	1.85208
SP59380	Mature B-cell lymphoma	2.26284	2.85776	2.83251	9.36196	9.84812	9.21451	4.44247
SP59384	Mature B-cell lymphoma	2.03201	1.87263	1.77589	7.16119	8.2675	7.24802	2.82851
SP59388	Mature B-cell lymphoma	1.2557	1.94441	1.32398	5.91459	7.5079	5.93683	0.102053
SP59392	Mature B-cell lymphoma	-4.5838	3.99239	1.68939	9.03932	9.61255	8.38623	4.49634
SP59396	Mature B-cell lymphoma	-0.0521304	3.11381	0.456093	6.65284	8.01955	7.1598	2.05495
SP59400	Mature B-cell lymphoma	3.83059	2.78072	3.7055	8.9844	9.73496	8.29874	3.13203
SP59404	Mature B-cell lymphoma	2.37007	2.73848	2.62187	6.72392	7.84336	7.20203	1.34011
SP59412	Mature B-cell lymphoma	1.74085	2.56019	2.37797	8.58914	9.4917	8.83502	4.13493
SP59416	Mature B-cell lymphoma	1.90191	2.35264	2.6381	8.74965	9.31191	8.71038	4.25913
SP59420	Mature B-cell lymphoma	2.92944	2.71958	3.22157	8.88548	9.81124	9.11099	3.12734
SP59428	Mature B-cell lymphoma	1.4779	2.70414	3.79962	10.3231	10.8394	9.75388	-0.0947441
SP59432	Posttransplant Lymphoproliferative Disorders	2.23106	2.69357	2.36364	8.62684	9.86548	8.82514	3.30468
SP59436	Mature B-cell lymphoma	2.2067	2.85769	3.15811	9.64248	10.3191	9.43021	4.78374
SP59440	Mature B-cell lymphoma	3.85756	3.35363	4.04755	8.87121	9.84341	9.0362	2.22609
SP59444	Mature B-Cell Neoplasms	1.56353	1.57902	2.30519	8.953	9.09093	8.64664	2.87124
SP59448	Mature B-cell lymphoma	2.88057	2.71643	3.59419	9.3643	10.3782	9.82304	5.8112
SP59452	Mature B-cell lymphoma	2.22958	2.81933	3.20153	9.02389	9.36279	8.75381	4.70506
SP59456	Mature B-cell lymphoma	1.76426	3.12215	2.78023	9.74117	10.6603	9.9243	4.69035
SP59460	Mature B-cell lymphoma	3.08227	1.37421	3.24712	8.32086	9.14328	8.04561	3.21075
SP59464	Mature B-cell lymphoma	1.8298	2.72205	1.8837	9.3253	9.89756	9.00473	4.72411
SP5980	Mature B-cell lymphoma	3.5127	3.42548	3.18003	8.04875	8.58977	8.52983	1.54065
SP59803	Breast Cancer	1.60702	3.63344	1.45412	5.28739	5.34854	6.77041	-3.17497
SP59860	Ovarian Cancer	1.33237	3.35043	2.26394	7.2465	8.5471	7.71696	-0.523979
SP59938	Ovarian Cancer	1.35576	0.281825	1.34231	6.90181	6.75127	7.48881	0.013941
SP60322	Ovarian Cancer	4.70049	1.89181	5.1673	8.68544	8.93494	8.77803	0.893665
SP60610	Ovarian Cancer	3.16289	2.04232	3.18229	7.80701	8.27795	8.45625	1.28574
SP60842	Ovarian Cancer	2.40822	2.96742	1.80831	5.77822	6.26305	7.27319	-3.19313
SP6115	Ovarian Cancer	3.26695	2.67044	3.77038	8.63495	9.38149	9.40617	0.848488
SP61343	Breast Cancer	3.24648	3.52531	1.8854	6.61969	6.20897	7.11897	0.111602
SP61703	Ovarian Cancer	2.2814	2.35231	0.826835	7.66503	8.05389	7.31691	1.95387
SP6223	Ovarian Cancer	4.13216	2.87523	3.90874	8.13631	9.14991	8.58461	1.27392
SP63716	Breast Cancer	3.28883	1.59182	3.19833	7.17075	8.32907	8.2815	-0.292339
SP63966	Ovarian Cancer	2.96942	3.54964	4.54396	6.42347	6.72895	5.99982	-1.75948
SP64036	Ovarian Cancer	2.20493	2.13492	3.13171	7.51116	7.47217	8.08192	-1.03914
SP6429	Ovarian Cancer	1.37715	2.76028	3.51916	8.10057	8.73754	8.2424	2.36389
SP64546	Breast Cancer	2.95882	1.5533	3.45779	8.38591	8.76481	7.8754	0.285498
SP64976	Ovarian Cancer	1.06593	3.20473	0.56225	6.20901	5.69028	5.98813	-2.94932
SP6519	Ovarian Cancer	4.87424	2.52123	4.5441	7.79082	8.65663	8.83521	0.124978
SP65376	Breast Cancer	1.88125	2.71468	1.84929	7.78026	8.28207	7.75536	-2.70214
SP66687	Ovarian Cancer	1.31245	2.82159	2.24817	7.39912	7.23717	7.99291	-0.687539
SP6673	Ovarian Cancer	3.71676	3.63025	3.56801	7.58334	8.34776	8.39463	2.18873
SP66960	Breast Cancer	1.93501	1.61737	1.98051	5.26932	7.17167	6.55917	-0.333267
SP6730	Ovarian Cancer	3.83678	3.11515	3.35009	8.50924	10.1076	9.21346	0.28918
SP67428	Breast Cancer	0.759564	1.88035	2.65867	7.38603	8.16153	7.45246	1.09007
SP6766	Ovarian Cancer	2.04455	1.61398	3.17215	8.96098	9.13047	8.98637	-0.453916
SP6813	Breast Cancer	4.2727	3.3462	4.19934	8.02882	8.39615	8.88291	0.973517
SP6825	Breast Cancer	3.87084	3.81176	4.04165	8.95279	9.55862	9.45222	2.19548
SP68348	Breast Cancer	3.35518	1.57728	2.82743	7.11001	7.51881	7.3376	-0.479472
SP68659	Ovarian Cancer	1.8676	1.5094	1.84598	8.33687	8.94224	8.10887	1.54138
SP68725	Ovarian Cancer	1.48865	2.46673	1.92331	8.43172	9.51709	8.96434	0.143673
SP69571	Ovarian Cancer	3.08302	1.78551	3.74554	9.08259	9.18926	8.36455	2.81806
SP69589	Pancreatic Cancer	3.94511	2.18369	4.80881	7.682	8.22841	7.27184	2.37609
SP69708	Pancreatic Cancer	4.34554	2.3919	4.48424	9.11741	9.2704	8.19423	0.99747
SP69750	Pancreatic Cancer	2.82769	3.47438	5.00114	9.62746	9.86354	8.62881	1.4479
SP69765	Pancreatic Cancer	2.899	1.98361	5.05438	8.01087	7.97141	7.73172	-1.93348
SP69815	Pancreatic Cancer	3.44254	2.29451	5.92218	9.33269	9.39088	8.00622	0.0465534
SP69838	Pancreatic Cancer	4.31648	2.00843	3.30574	8.05273	8.05838	7.83832	1.66093
SP69902	Pancreatic Cancer	3.95259	3.18981	5.31621	7.96343	8.09651	7.33236	0.177247
SP70050	Pancreatic Cancer	1.67559	2.40774	2.80743	8.86236	9.39844	7.96128	1.4796
SP70086	Pancreatic Cancer	4.31979	1.5918	4.71795	8.99491	8.8338	7.41167	0.124792
SP70114	Pancreatic Cancer	4.02484	2.78716	4.86841	7.96445	8.18868	6.73286	1.70004
SP70130	Pancreatic Cancer	5.23336	2.18887	5.30598	7.34539	8.32337	6.59034	1.13116
SP70182	Pancreatic Cancer	2.15716	1.38052	2.59107	8.73884	9.11363	7.69786	0.225144
SP70206	Pancreatic Cancer	2.28915	2.57586	3.27954	8.79181	9.58098	8.58999	2.4772
SP70230	Pancreatic Cancer	1.22629	2.14087	2.56972	8.67813	8.21515	7.70657	-1.32861
SP70270	Pancreatic Cancer	4.22052	3.70981	5.30927	8.89879	8.00173	7.62056	-1.0745
SP70293	Pancreatic Cancer	3.67098	2.44053	5.05765	8.50334	8.90231	7.45788	1.16716
SP70323	Pancreatic Cancer	3.91494	2.2536	3.80861	7.48527	8.05295	6.49008	-0.575764
SP70764	Pancreatic Cancer	2.10371	1.29735	2.88309	8.49374	9.26746	7.66192	0.941121
SP70788	Pancreatic Cancer	1.633	1.73976	2.46185	8.05049	7.97745	7.13663	0.853067
SP70820	Pancreatic Cancer	4.36006	2.68519	5.0781	8.43166	8.63325	7.53146	1.57563
SP70868	Pancreatic Cancer	4.54667	1.89755	4.85075	8.23719	7.87606	7.89683	1.03417
SP70940	Pancreatic Cancer	5.25454	3.00951	5.86056	9.15326	9.69664	8.02294	0.39557
SP70964	Pancreatic Cancer	3.593	2.75339	4.62011	8.85137	8.72545	7.78504	0.557266
SP71092	Pancreatic Cancer	4.50437	1.61372	4.08468	8.63798	8.80308	8.10385	1.20227
SP71140	Pancreatic Cancer	4.228	2.48054	4.76329	9.10241	9.01666	8.35165	-1.11603
SP71244	Pancreatic Cancer	5.09966	3.7719	6.40067	8.03863	9.13479	7.64926	-0.577678
SP71464	Pancreatic Cancer	3.86845	3.07689	5.98393	8.21014	8.6293	8.12214	1.40268
SP71560	Pancreatic Cancer	1.92018	2.51093	1.93868	8.61286	8.33318	8.23357	-0.996386
SP71584	Pancreatic Cancer	3.17381	2.10481	4.59232	8.89168	8.7332	8.46436	0.443641
SP7165	Pancreatic Cancer	3.61094	2.92306	3.81025	8.18573	8.36121	8.74179	2.73792
SP71742	Pancreatic Cancer	5.21522	2.68032	5.0954	8.98206	9.29643	7.61072	-2.22682
SP71766	Pancreatic Cancer	4.8339	2.05893	5.00665	8.11721	8.22862	8.02096	2.46077
SP71854	Pancreatic Cancer	4.27916	2.71105	5.25958	7.76907	6.86916	6.19722	-2.75974
SP71958	Breast Cancer	3.43852	2.41584	4.09313	9.51584	9.53119	9.15174	0.293817
SP71982	Pancreatic Cancer	4.457	2.02908	4.52986	8.70541	8.75487	7.9713	-0.782872
SP7291	Pancreatic Cancer	3.56645	2.69353	3.91827	8.92682	9.8103	8.77796	-1.32567
SP7378	Pancreatic Cancer	4.85222	3.54687	3.92317	7.94098	8.28762	8.9937	1.85665
SP7421	Pancreatic Cancer	3.38176	3.05272	4.02086	8.04335	8.63485	7.81408	-0.229873
SP7456	Intraductal Papillary Mucinous Neoplasm	5.3503	3.27161	4.17753	7.35876	7.78507	8.18284	1.4
SP74904	Breast Cancer	3.55685	2.40077	3.97995	7.31041	8.32616	6.47889	-0.858949
SP75250	Pancreatic Cancer	3.80228	2.00224	3.7894	8.66699	9.59891	8.48251	0.294515
SP75442	Breast Cancer	4.23454	2.27949	4.68594	8.74651	8.93166	8.21818	0.212233
SP75480	Breast Cancer	3.30592	2.2515	3.21911	7.92158	8.41683	7.85735	2.52098
SP75865	Breast Cancer	2.71503	2.60497	3.65908	8.29243	8.77245	7.19021	1.079
SP75873	Pancreatic Cancer	4.47159	2.44163	4.74415	8.50155	8.7567	8.47713	0.11816
SP75881	Pancreatic Cancer	2.15663	2.21419	2.53034	7.60988	7.79018	6.94795	-1.42225
SP75889	Pancreatic Cancer	2.94059	2.60504	4.00911	9.42442	9.77033	8.82405	2.17558
SP75985	Pancreatic Cancer	5.50629	3.08372	6.96265	8.83425	8.36922	7.52971	-0.219159
SP76009	Pancreatic Cancer	2.57018	2.37928	2.84978	8.27219	8.69544	7.24762	-0.383757
SP76025	Pancreatic Cancer	2.94239	2.11101	4.02471	8.62788	8.94082	6.8701	-0.354084
SP76369	Pancreatic Cancer	4.19964	1.50291	4.40585	7.35166	7.55765	6.43788	-0.287695
SP76523	Pancreatic Cancer	3.41558	2.18178	3.22131	9.00258	9.10235	7.85079	1.96807
SP76683	Pancreatic Cancer	2.59832	2.20161	3.1321	9.16229	9.42281	8.82089	2.51244
SP76851	Pancreatic Cancer	2.102	2.15504	2.92573	8.28403	8.4634	7.52495	-0.00260786
SP76875	Pancreatic Cancer	3.48083	2.83193	3.77389	8.57678	8.74263	8.04044	1.01558
SP7692	Intraductal Papillary Mucinous Neoplasm	3.0337	3.73808	3.43617	7.20962	7.94434	8.89163	1.57486
SP76923	Breast Cancer	1.53594	2.07089	2.57665	8.61316	9.13335	8.57048	2.3546
SP76963	Pancreatic Cancer	2.01553	2.41939	3.00634	8.62266	9.26333	7.7963	2.46009
SP77059	Pancreatic Cancer	4.6012	2.79023	3.43004	8.02853	7.9884	6.95729	0.57561
SP77211	Pancreatic Cancer	4.9865	1.97073	5.33066	8.96274	8.77372	8.07531	-1.61663
SP77347	Pancreatic Cancer	5.32819	2.3141	5.98474	8.37764	8.97368	7.43039	0.921444
SP7785	Breast Cancer	2.31203	3.12091	3.87538	10.1863	10.5223	10.2513	1.33777
SP79907	Prostate Cancer	1.24484	1.88081	1.64671	7.45122	9.68589	9.92012	-0.629302
SP79939	Prostate Cancer	4.25874	1.79121	4.70934	7.20563	8.11649	8.00122	1.27553
SP79958	Prostate Cancer	1.72351	2.60684	2.46545	7.92942	8.38602	8.76356	2.22412
SP79968	Prostate Cancer	1.51865	2.21287	1.58639	4.58265	6.34124	7.61716	-2.18168
SP79971	Prostate Cancer	3.73935	1.96329	4.61941	8.15069	8.20855	8.25201	1.14777
SP79988	Prostate Cancer	4.17451	1.91072	3.75441	7.129	8.50019	8.20565	1.44754
SP79998	Prostate Cancer	3.22382	2.25914	4.83997	7.01632	8.04032	8.44354	0.792478
SP80014	Prostate Cancer	3.34132	1.64683	4.32496	8.14604	8.41004	9.0674	1.01923
SP80037	Prostate Cancer	2.17216	1.8768	1.68027	6.30978	7.14109	7.51992	-0.941736
SP80042	Prostate Cancer	3.08352	2.06193	4.73397	7.96556	8.74269	8.83811	1.89701
SP80160	Prostate Cancer	4.28972	1.91428	2.90154	7.5624	8.31678	8.2058	0.580302
SP80183	Prostate Cancer	3.94329	1.4677	3.69684	7.78582	7.95092	7.59692	1.04365
SP80205	Prostate Cancer	3.91654	1.72253	6.41692	7.99845	7.26541	7.84181	0.929696
SP80213	Prostate Cancer	3.24455	2.06885	3.53086	7.70422	8.43922	8.59314	1.27051
SP80216	Prostate Cancer	4.15532	2.01683	3.45267	7.44635	8.29413	8.8342	0.745825
SP80217	Prostate Cancer	4.6939	1.69676	3.95608	7.88246	8.2616	8.43167	1.40056
SP80244	Prostate Cancer	2.8308	1.39967	3.97085	7.83023	8.45216	8.39643	0.493335
SP80271	Colorectal Cancer	4.92584	1.33821	3.68207	9.19227	9.72084	9.31295	0.0288887
SP80367	Colorectal Cancer	3.1126	2.3484	2.53147	9.13914	9.31294	9.37842	1.79009
SP80423	Colorectal Cancer	2.75924	2.32814	2.47208	9.3305	9.70914	9.71514	0.261163
SP80615	Colorectal Cancer	2.87259	2.65613	3.20361	8.72701	9.0721	8.78396	2.35263
SP80657	Colorectal Cancer	4.84454	1.70373	4.433	9.36824	9.19489	8.86674	0.448058
SP80754	Colorectal Cancer	2.8136	1.6692	2.41999	9.94008	10.3867	9.38084	0.741961
SP8085	Breast Cancer	4.12498	3.61963	4.35153	7.48978	8.04464	7.35645	2.22066
SP80950	Colorectal Cancer	4.11359	2.24716	3.23058	8.89276	10.2799	9.51301	-0.674278
SP81137	Colorectal Cancer	1.95871	2.48193	2.44131	8.8434	8.79554	8.46664	0.257115
SP81440	Colorectal Cancer	2.19408	2.01452	2.94028	9.20719	9.63428	9.26582	-1.2114
SP81494	Colorectal Cancer	3.16598	1.81061	3.00724	9.05321	9.96645	9.72789	1.87155
SP8157	Breast Cancer	3.87778	3.41286	3.98081	8.27322	9.05871	8.42737	1.54336
SP81711	Colorectal Cancer	3.86593	2.13147	3.10008	9.50431	9.81075	8.92824	1.60936
SP81840	Colorectal Cancer	2.81617	2.5651	2.98479	9.77651	9.90667	9.57599	-1.60708
SP82087	Colorectal Cancer	3.66565	2.27743	3.18792	8.78259	9.70092	8.52298	-0.555151
SP82103	Colorectal Cancer	2.61428	1.83942	2.24883	7.42338	7.45293	7.76166	0.341298
SP8229	Breast Cancer	3.18778	4.29788	2.87429	8.20964	9.22842	8.90246	2.18058
SP82399	Melanoma	5.60934	2.59099	3.77488	9.36957	9.94421	9.04059	-0.988361
SP82417	Melanoma	2.74576	3.37978	3.38937	9.89216	11.3569	10.5266	6.23008
SP82429	Melanoma	5.19383	1.64919	4.43515	7.78804	7.70993	7.04967	-1.36782
SP82431	Melanoma	1.99838	3.38797	7.50342	8.44966	9.2687	8.43069	3.27669
SP82433	Melanoma	2.98877	3.7489	3.83911	7.93024	7.0701	7.14843	1.26074
SP82435	Melanoma	4.40972	3.36268	5.11736	7.41176	5.47131	6.96956	-3.08083
SP82445	Melanoma	5.6757	2.78714	4.71388	9.84766	10.4643	10.1709	3.58887
SP82451	Melanoma	2.07177	3.93653	4.98752	7.93651	7.30706	7.6825	0.518241
SP82459	Melanoma	4.5166	3.53094	4.2811	8.19439	8.92733	8.1489	3.17434
SP82461	Melanoma	1.4576	4.28809	1.18312	9.87784	9.85251	9.62636	0.314484
SP82471	Melanoma	2.72713	4.41744	3.70323	8.09519	5.57535	6.42131	-0.868021
SP82532	Melanoma	2.72909	5.57536	1.87944	8.82458	7.20466	8.71211	-3.74607
SP82614	Melanoma	3.26309	3.36441	0.685688	7.30726	4.09338	5.2389	-5.57324
SP82636	Melanoma	2.95548	4.64968	2.85439	8.24986	7.05327	7.84408	-0.802573
SP82644	Melanoma	5.12231	3.01529	2.71987	9.98775	10.7666	10.3228	3.19591
SP82756	Melanoma	3.84915	3.00885	2.53298	6.5634	7.5859	7.99515	-1.07462
SP82780	Melanoma	6.01637	4.57359	2.96819	9.05301	5.44872	7.65342	-4.46951
SP82796	Melanoma	1.87471	5.87251	2.44095	9.63924	9.04623	8.70064	1.01856
SP82836	Melanoma	6.08011	4.03408	3.99719	5.97667	5.7414	5.62971	3.5724
SP82900	Melanoma	1.76885	4.03951	2.39036	11.8565	11.9952	11.8804	4.2121
SP82988	Melanoma	3.98658	4.93218	2.46861	8.28441	7.73062	7.02204	1.61137
SP83019	Melanoma	4.26073	4.00514	5.21863	10.1669	8.96938	8.61477	1.39212
SP83027	Melanoma	2.80761	5.20958	3.1012	7.13213	6.2998	6.11509	-2.60076
SP83083	Melanoma	5.81377	4.40705	4.71448	8.39786	8.48489	8.06529	2.44834
SP83099	Melanoma	3.62226	3.3541	2.72441	10.3772	11.0768	10.6693	1.62808
SP83146	Melanoma	3.80972	1.50918	4.21314	10.5105	11.4195	10.8048	4.99442
SP83242	Melanoma	5.64329	3.16278	3.04165	6.66888	7.17653	7.31623	1.65345
SP83312	Melanoma	5.94399	3.30034	6.64776	9.08013	10.759	9.74578	2.56343
SP83382	Melanoma	3.11096	3.72693	3.64119	8.34205	7.92367	7.38162	0.151188
SP83482	Melanoma	1.90013	4.78357	2.98466	9.34372	8.86581	8.28035	2.19771
SP83844	Melanoma	3.25031	4.26275	2.88454	9.38039	9.39275	9.37795	4.54768
SP8394	Breast Cancer	3.79732	3.93327	4.07452	6.54843	7.46601	7.23202	0.551567
SP83967	Esophagogastric Cancer	5.34618	2.83478	4.00505	9.13034	9.94938	9.77782	5.50416
SP84056	Esophagogastric Cancer	3.93207	3.66451	5.20534	8.33031	7.90839	9.41786	0.0363011
SP84062	Esophagogastric Cancer	6.81326	1.97319	6.85607	8.90112	9.44742	9.02986	2.26118
SP84392	Esophagogastric Cancer	3.69075	2.06241	4.36914	7.65376	6.563	6.44478	0.0730985
SP84408	Esophagogastric Cancer	3.5141	2.61501	3.40796	8.4278	8.38914	8.17566	1.18777
SP84439	Esophagogastric Cancer	4.54917	2.56863	3.83879	7.43482	7.83171	7.84683	2.21446
SP84491	Esophagogastric Cancer	3.55459	3.11308	3.75403	10.6725	10.4868	10.7935	1.81231
SP84719	Esophagogastric Cancer	4.47914	2.52323	3.57025	7.99478	8.55994	8.22718	1.6909
SP84743	Esophagogastric Cancer	3.12705	1.62402	4.07518	7.35168	10.8239	11.4209	-1.21218
SP84858	Esophagogastric Cancer	3.97188	1.65799	3.50711	8.58788	9.37449	9.65106	-0.00746718
SP84962	Esophagogastric Cancer	6.20776	1.4605	4.81343	7.64081	8.55599	9.37614	2.04276
SP84982	Esophagogastric Cancer	3.09312	2.3629	3.14301	9.65551	9.53337	9.58955	2.05747
SP84998	Esophagogastric Cancer	4.09174	2.40254	2.94105	8.23632	9.12032	8.97865	1.96872
SP85130	Esophagogastric Cancer	3.55149	1.40218	4.06971	8.03984	7.56843	8.61135	-0.705384
SP85222	Esophagogastric Cancer	4.31617	1.60503	4.575	8.82533	8.72302	8.54532	-0.784214
SP85230	Esophagogastric Cancer	3.31421	2.41226	3.02736	8.50917	8.30689	7.84407	-2.62648
SP85251	Esophagogastric Cancer	5.83221	2.25737	5.31981	8.54388	8.61023	8.23383	2.50647
SP8532	Breast Cancer	0.196229	1.73236	1.46089	9.02468	10.0097	9.43336	0.195945
SP85339	Esophagogastric Cancer	1.57182	2.47966	4.76877	8.15729	9.16481	8.9796	-0.658303
SP85379	Esophagogastric Cancer	4.91871	2.47379	4.6136	10.2246	9.76781	9.95463	1.31746
SP85487	Thyroid Cancer	3.37787	1.96829	2.26284	7.59497	5.75162	7.2531	-0.277638
SP85491	Thyroid Cancer	2.8033	1.0876	3.02854	9.25845	9.35369	8.909	0.695542
SP85495	Thyroid Cancer	3.79302	1.99739	4.62274	9.51899	9.94978	9.64658	3.96263
SP85511	Thyroid Cancer	1.77124	0.601234	2.39566	9.67018	9.92751	9.59327	0.82895
SP85582	Thyroid Cancer	1.66675	0.93955	1.59834	8.73609	9.30394	9.05286	0.913943
SP85623	Thyroid Cancer	3.98604	1.2677	2.60798	9.59783	9.89141	9.53859	1.08947
SP8564	Breast Cancer	3.05379	4.12017	3.33793	7.56017	8.44576	8.66082	-0.171888
SP85647	Thyroid Cancer	2.78422	1.81185	3.166	7.38064	7.26846	6.46158	0.852695
SP85725	Thyroid Cancer	1.92913	1.42309	3.57986	7.87991	7.35108	6.75031	0.0396228
SP85733	Thyroid Cancer	1.1079	1.37634	1.70521	7.21346	5.85071	5.594	0.688753
SP85787	Thyroid Cancer	2.25017	1.73037	3.70664	9.87205	10.3824	10.5013	4.47425
SP85818	Thyroid Cancer	2.52101	2.07394	3.14492	9.47508	10.3524	10.0409	4.45865
SP85836	Thyroid Cancer	2.92525	1.694	3.09797	6.72025	7.06249	7.01741	0.916609
SP85840	Thyroid Cancer	3.56387	0.503914	2.64241	11.8951	11.9717	11.1778	2.05191
SP85864	Thyroid Cancer	1.54517	1.65515	2.87474	8.94052	9.22511	9.38564	-0.539626
SP85952	Thyroid Cancer	2.65552	1.77877	3.43222	8.81352	8.62294	8.66572	2.8268
SP86118	Thyroid Cancer	1.73587	0.769888	3.20093	8.20195	7.61426	7.60374	0.498803
SP86130	Thyroid Cancer	1.74368	1.93671	3.20646	9.34067	9.70494	9.15954	3.69569
SP86306	Thyroid Cancer	3.00455	1.53786	3.06685	8.66268	7.82878	7.68984	-0.0482193
SP86425	Thyroid Cancer	1.68441	1.47887	2.52438	9.08811	9.03072	8.70286	0.877248
SP8660	Breast Cancer	3.26575	2.32853	3.23641	8.08852	8.77236	8.17032	0.444637
SP86660	Thyroid Cancer	1.99243	1.00981	2.06835	10.0901	10.9244	9.95351	0.605141
SP86775	Thyroid Cancer	3.67977	1.8384	2.61112	9.23058	9.54535	9.32871	2.41054
SP86836	Thyroid Cancer	2.1167	1.55228	2.35079	7.48965	7.73043	7.29836	2.24206
SP86929	Thyroid Cancer	4.55606	1.63522	3.99554	8.45223	8.98444	8.74148	-0.187532
SP86989	Thyroid Cancer	4.16757	1.55197	4.14886	7.60671	7.71581	7.73931	-2.05845
SP87099	Thyroid Cancer	0.941657	1.59706	3.02241	7.4293	7.84939	7.67388	-0.896797
SP87337	Thyroid Cancer	2.41233	1.33569	2.94642	7.47961	7.2755	7.39154	-1.28653
SP87434	Thyroid Cancer	1.64301	1.22612	3.15467	10.9941	10.5502	10.0377	4.83262
SP87446	Thyroid Cancer	3.95707	1.45155	3.4661	8.58271	8.28801	7.80349	-0.870837
SP87534	Thyroid Cancer	0.716735	1.13134	2.22218	7.58497	6.45762	6.83811	-0.330205
SP87582	Thyroid Cancer	1.82206	1.97154	3.15952	7.65973	7.70009	7.40203	1.59639
SP87675	Thyroid Cancer	2.72895	1.29889	3.83306	7.95173	8.35274	8.13887	1.22685
SP87903	Thyroid Cancer	2.75413	1.76765	3.86992	9.83946	9.92718	9.56976	3.66285
SP8795	Breast Cancer	1.58663	3.32836	1.94455	9.67401	10.2249	9.69158	-0.282966
SP88050	Thyroid Cancer	2.88642	1.00701	2.88763	8.25566	8.53786	8.36029	0.754368
SP88098	Thyroid Cancer	1.87577	3.17679	1.82274	8.11969	8.88289	8.70752	1.6561
SP88158	Thyroid Cancer	2.0185	1.58425	2.37847	9.58839	9.88957	9.18419	2.22153
SP8831	Breast Cancer	2.89499	1.49597	3.16174	7.20299	8.07345	8.16979	0.244971
SP88322	Thyroid Cancer	2.60339	1.48982	3.76561	7.72375	8.2927	7.57938	-0.147951
SP88593	Thyroid Cancer	1.96666	1.1858	4.0545	8.92663	8.56228	8.3078	1.49013
SP88757	Thyroid Cancer	1.64057	1.01439	3.2794	8.89777	8.6308	8.89677	-0.0579202
SP88776	Thyroid Cancer	2.52105	0.865031	2.98431	6.56193	7.5774	6.82532	0.0627658
SP8891	Breast Cancer	5.33683	2.69696	4.46451	8.14724	9.10404	8.7385	1.9708
SP89090	Thyroid Cancer	4.22189	3.09736	4.18577	8.91257	8.27142	6.88959	1.12954
SP89245	Thyroid Cancer	2.49707	2.16705	3.19207	7.5261	8.39096	7.91789	-0.976533
SP89291	Thyroid Cancer	3.22649	1.83257	4.32531	8.2481	8.48977	8.00298	1.22391
SP89389	Endometrial Cancer	1.81464	3.54625	3.97857	7.0788	6.30193	7.11202	-2.09909
SP89443	Endometrial Cancer	2.58822	2.61881	1.99074	8.91038	9.22847	8.3543	1.62873
SP89519	Uterine Endometrioid Carcinoma	2.33325	2.68091	1.59581	7.39352	8.00023	7.87358	-0.521023
SP89651	Uterine Endometrioid Carcinoma	3.43391	2.82759	3.27058	9.92895	9.94761	10.002	2.07892
SP89687	Endometrial Cancer	4.08447	2.84737	3.13599	10.4022	10.486	10.0082	-1.57462
SP8987	Breast Cancer	2.19803	1.49556	3.13112	9.21854	10.2486	9.24989	3.07672
SP89909	Uterine Endometrioid Carcinoma	3.04622	2.30928	2.90379	9.12411	9.27938	8.71199	1.41208
SP89957	Endometrial Cancer	1.46577	2.08174	1.58254	9.25761	9.47803	8.62622	-0.539667
SP90125	Endometrial Cancer	2.04038	1.66514	2.16304	9.4654	10.3227	8.86511	0.966707
SP90245	Endometrial Cancer	4.43707	2.87765	2.522	7.3414	7.035	7.96068	-0.815408
SP90269	Uterine Endometrioid Carcinoma	2.37994	3.03825	2.54235	10.2711	10.9664	10.9348	1.55081
SP90503	Endometrial Cancer	4.367	2.18349	3.48344	9.43597	9.609	8.62756	-1.9006
SP90629	Endometrial Cancer	2.60064	1.54535	4.79821	9.14041	8.52419	8.3409	2.36145
SP90725	Uterine Endometrioid Carcinoma	2.97451	2.82388	3.47172	10.1507	9.5943	8.44474	1.43656
SP90893	Endometrial Cancer	4.77478	2.22665	3.45832	7.71494	7.64527	7.67972	-3.07441
SP91265	Uterine Endometrioid Carcinoma	2.92906	3.04757	3.36316	7.48079	7.93518	6.84176	0.955741
SP91666	Endometrial Cancer	3.19377	2.40014	2.25454	9.18551	9.83574	9.33243	1.48729
SP91730	Endometrial Cancer	3.33992	2.91617	2.52985	8.98217	8.50658	8.18237	-1.724
SP91746	Endometrial Cancer	4.77121	1.98024	3.09703	11.4066	11.7941	11.0167	1.54401
SP92195	Endometrial Cancer	4.09183	2.31518	0.17608	6.4554	5.79453	6.38674	1.47181
SP92268	Uterine Endometrioid Carcinoma	4.33181	2.46224	4.53245	9.88297	9.63746	8.72155	0.25027
SP92332	Uterine Endometrioid Carcinoma	2.8684	2.48365	2.56987	8.7922	8.05015	6.77458	1.79222
SP92364	Uterine Endometrioid Carcinoma	2.65119	1.38103	2.87132	7.18354	7.56415	7.34997	0.775535
SP92460	Uterine Endometrioid Carcinoma	2.68866	2.09581	2.46687	10.4583	10.2745	9.93383	-0.980309
SP9251	Breast Cancer	4.297	3.18731	4.23517	7.68194	7.97789	7.32245	2.08462
SP92659	Uterine Endometrioid Carcinoma	2.08128	1.60782	2.22575	9.74727	9.75393	9.59922	0.656959
SP92707	Uterine Endometrioid Carcinoma	4.03872	2.32148	3.3359	8.34701	8.1243	9.14237	1.05148
SP92723	Uterine Endometrioid Carcinoma	2.69267	1.88978	3.11102	9.4834	8.79973	8.08935	-0.046847
SP92787	Uterine Endometrioid Carcinoma	2.59439	2.85215	2.53175	9.5116	10.0607	9.72159	0.765193
SP92931	Uterine Endometrioid Carcinoma	2.92192	3.25326	3.03144	7.86669	10.3239	9.51091	-1.09118
SP92947	Uterine Endometrioid Carcinoma	2.75716	2.66028	2.50287	9.20151	7.99592	7.5255	0.496576
SP93652	Endometrial Cancer	3.5795	1.76904	3.94897	10.2174	9.90239	10.1081	-1.89985
SP93772	Uterine Endometrioid Carcinoma	2.80601	3.38526	3.01077	9.39226	9.38255	9.07512	-0.542784
SP94060	Endometrial Cancer	1.79579	1.63953	2.38616	8.75084	9.25744	8.3356	-0.544764
SP94236	Endometrial Cancer	2.60984	0.787908	3.84594	9.91261	10.1232	9.95868	-1.66578
SP9433	Breast Cancer	5.42067	2.86843	5.18732	7.60583	8.07138	8.60241	0.0533142
SP94332	Uterine Endometrioid Carcinoma	3.30247	1.07135	2.91008	10.2187	9.24429	9.33633	1.1913
SP94540	Uterine Endometrioid Carcinoma	2.40311	2.13145	2.46625	9.85069	10.2037	9.0768	-0.291033
SP94588	Endometrial Cancer	1.95846	1.30237	2.50458	8.62756	8.82726	7.23701	-0.987254
SP94661	Uterine Endometrioid Carcinoma	3.19566	2.60441	3.48048	7.57186	7.89904	7.05527	0.643622
SP9481	Breast Cancer	4.00538	2.67301	3.79951	7.41222	7.78361	7.63574	0.623402
SP94917	Uterine Endometrioid Carcinoma	1.95955	1.12054	3.6187	9.43117	9.0912	7.94547	1.54057
SP94933	Uterine Endometrioid Carcinoma	2.60695	1.78935	2.74131	11.0138	11.2146	10.3866	2.31349
SP95126	Uterine Endometrioid Carcinoma	1.68787	2.17605	5.29325	9.54978	9.80495	7.52515	4.6923
SP95222	Endometrial Cancer	3.62992	2.09998	3.27531	9.62876	10.2219	10.6671	3.98867
SP953	Bladder Cancer	2.24976	1.59953	3.5231	6.97662	8.09876	9.11569	2.84859
SP95406	Uterine Endometrioid Carcinoma	2.62643	3.52558	2.50993	9.855	9.7896	9.27354	-0.712454
SP95550	Endometrial Cancer	3.59241	2.05153	2.3328	9.0303	9.27187	8.97348	0.573618
SP95646	Endometrial Cancer	4.0989	2.64404	3.86671	8.5325	9.25713	8.40994	0.823183
SP96110	Colorectal Cancer	1.99553	2.38007	1.84601	8.56343	8.78447	8.49945	-2.29266
SP96112	Colorectal Cancer	3.68738	2.55387	3.58879	8.23417	8.56248	8.87562	-0.49464
SP96114	Colorectal Cancer	2.3485	2.63648	2.19392	8.49881	8.55372	8.2763	0.0512399
SP96116	Colorectal Cancer	2.45174	2.18638	2.28605	8.0477	8.82991	7.5538	-1.07487
SP96118	Colorectal Cancer	4.83985	2.14609	4.83519	9.06167	9.42691	9.08923	2.70458
SP96120	Colorectal Cancer	1.18911	2.35696	0.739637	8.46806	7.75771	7.76108	-1.20073
SP96122	Colorectal Cancer	5.80273	1.85671	6.09392	8.86109	9.40347	8.83389	0.708721
SP96124	Colorectal Cancer	1.25802	2.37312	1.29427	9.03759	9.13387	9.05958	-1.46381
SP96126	Colorectal Cancer	4.50051	2.15678	3.10201	8.00949	9.01265	8.34029	0.0242524
SP96129	Colorectal Cancer	4.0029	3.40754	3.37992	6.84037	8.05743	7.92694	-4.47449
SP96136	Bladder Cancer	3.06798	3.4845	4.05868	9.92943	11.4431	10.8202	1.79701
SP96147	Breast Cancer	3.01504	4.46106	4.35381	9.16584	9.27606	9.49371	1.38679
SP96163	Breast Cancer	1.86267	1.6293	3.22538	9.19783	9.97172	9.00987	2.95558
SP963	Bladder Cancer	5.66216	2.52327	4.4461	10.1269	10.6382	9.66092	0.647742
SP9648	Breast Cancer	5.34015	1.94732	4.3509	7.31397	7.62308	7.36509	0.40659
SP96511	Breast Cancer	3.07791	3.91069	3.29379	8.66075	9.40405	8.81497	2.59793
SP96540	Cervical Cancer	2.54202	2.89643	6.09029	10.3591	10.8751	10.282	0.608273
SP967	Bladder Cancer	2.07273	2.87823	2.37242	7.03175	6.46993	6.66953	-1.1485
SP97104	Renal Cell Carcinoma	2.42089	1.2751	3.60396	9.34322	9.37919	8.64554	-0.799086
SP97113	Renal Cell Carcinoma	2.86254	1.26892	2.51144	8.59724	8.73671	7.89709	0.553158
SP97124	Renal Cell Carcinoma	-0.197476	1.03477	1.9086	11.3261	11.2775	11.0377	0.541015
SP97145	Renal Cell Carcinoma	0.481619	1.47273	2.11701	10.3019	10.2274	9.67939	2.24964
SP97161	Renal Cell Carcinoma	0.992288	1.00235	2.17554	9.51396	9.36907	9.07688	-1.05178
SP97194	Renal Cell Carcinoma	1.35868	1.22098	2.90678	9.10527	8.13091	7.95429	-0.806829
SP97243	Renal Cell Carcinoma	3.13649	1.3145	2.69595	9.39728	9.21694	8.59528	1.37196
SP97249	Renal Cell Carcinoma	2.38115	0.6135	2.60848	9.36254	9.04329	8.86739	-0.297381
SP97258	Renal Cell Carcinoma	2.83235	1.03443	3.98076	10.4009	9.9865	9.858	1.69958
SP97269	Renal Cell Carcinoma	0.939829	0.822498	2.44709	8.58386	9.04431	8.46489	-1.68347
SP97278	Renal Cell Carcinoma	3.14716	1.38052	2.31727	9.85892	9.64781	9.1501	1.42304
SP975	Bladder Cancer	2.09612	3.48655	2.78438	7.28197	7.60489	8.18956	0.680475
SP98053	Hepatobiliary Cancer	2.00957	2.19019	5.42621	7.74662	7.38622	8.27847	0.816877
SP98060	Hepatobiliary Cancer	7.56929	1.01104	4.33691	10.8522	8.67105	7.27776	0.687308
SP98065	Hepatobiliary Cancer	4.65144	3.38937	2.03032	10.5219	10.6243	10.2767	4.54225
SP98078	Hepatobiliary Cancer	4.12684	1.4307	3.62064	8.70955	9.44107	9.28116	-1.96233
SP98082	Hepatobiliary Cancer	3.2558	1.95884	3.53236	8.76207	9.31038	9.09753	0.263105
SP98090	Hepatobiliary Cancer	3.77308	0.855895	6.06872	8.92435	10.2623	10.1775	0.852407
SP98092	Hepatobiliary Cancer	1.81426	0.775537	4.08075	7.38254	6.45174	8.69067	-3.21139
SP98096	Hepatobiliary Cancer	3.35125	0.813881	4.4158	9.71039	10.3419	9.85724	1.18306
SP9816	Breast Cancer	6.47749	2.8715	5.69366	7.79434	8.36768	7.52413	-0.464314
SP98164	Hepatobiliary Cancer	1.87001	1.12341	3.6756	8.33272	8.78545	9.34994	1.77937
SP98192	Hepatobiliary Cancer	2.39639	1.37942	7.23342	9.87534	10.4145	10.105	-1.44478
SP98265	Hepatobiliary Cancer	2.20245	1.24246	3.97547	9.52656	9.37995	8.58254	-2.99285
SP98289	Hepatobiliary Cancer	2.15298	1.32471	4.51899	9.4909	11.0421	9.62144	-2.13374
SP98297	Hepatobiliary Cancer	2.35443	2.71628	4.13335	8.91937	9.23548	10.2842	-1.46221
SP98305	Hepatobiliary Cancer	0.767715	0.522885	5.06272	10.5684	9.42251	9.54162	-0.739141
SP98313	Hepatobiliary Cancer	3.23417	2.05152	5.26898	8.2803	8.49314	9.18598	2.63742
SP98327	Hepatobiliary Cancer	1.18838	1.73518	5.20771	8.31697	8.36047	7.91475	-0.153208
SP98359	Hepatobiliary Cancer	3.04432	1.89576	4.79378	9.58328	10.0746	9.32318	-0.575311
SP98896	Hepatobiliary Cancer	1.76489	2.07297	2.91717	8.24984	8.05084	8.23441	0.13952
SP98898	Hepatobiliary Cancer	2.97698	1.05806	4.78995	9.221	9.2086	8.99991	-0.430595
SP98900	Hepatobiliary Cancer	0.416883	1.20456	3.93377	9.56846	8.94955	8.43307	3.00185
SP98902	Hepatobiliary Cancer	1.84472	0.958262	4.0084	9.12182	9.91267	9.40976	2.36879
SP98913	Hepatobiliary Cancer	0.793599	1.81137	2.3672	9.50672	9.9685	9.23712	-3.88493
SP98915	Hepatobiliary Cancer	1.42995	1.7219	3.79156	8.266	8.76631	8.76961	0.817668
SP98921	Hepatobiliary Cancer	0.0314045	1.53896	3.85801	8.63482	7.79503	7.78685	1.07519
SP98925	Hepatobiliary Cancer	3.87173	1.70272	4.47682	9.26799	9.33699	7.72864	0.935308
SP98941	Hepatobiliary Cancer	1.01783	0.871875	3.98945	8.04516	6.95093	8.16614	-0.62553
SP98945	Hepatobiliary Cancer	2.605	1.63179	5.05596	7.14999	6.6045	6.79814	-1.27525
SP98955	Hepatobiliary Cancer	2.64211	0.929744	3.91116	8.40412	8.7822	8.76318	-0.596545
SP98965	Hepatobiliary Cancer	0.799656	1.38712	3.79176	7.61608	8.24686	6.87819	1.2047
SP98967	Hepatobiliary Cancer	0.458206	1.75057	3.9081	8.20443	8.24338	8.21681	-1.60541
SP98981	Hepatobiliary Cancer	-0.108632	2.00341	3.15909	8.14661	7.71461	7.6713	-0.697743
SP98985	Hepatobiliary Cancer	1.09341	1.88706	3.12674	7.81093	7.60428	7.64586	-2.20773
SP98991	Hepatobiliary Cancer	2.07313	1.47292	3.75058	7.32741	7.04833	7.59098	0.283555
SP99001	Hepatobiliary Cancer	2.11046	2.15584	4.1859	9.40227	9.7991	9.53836	3.47885
SP99007	Hepatobiliary Cancer	0.591143	1.12673	3.44202	9.33555	9.23561	8.19635	0.663012
SP99011	Hepatobiliary Cancer	-0.950422	2.7042	3.94696	8.75698	8.10877	7.7168	3.12349
SP99041	Hepatobiliary Cancer	2.44954	1.45993	4.95723	9.25844	10.0813	9.69524	1.85586
SP99045	Hepatobiliary Cancer	1.12056	1.96105	3.18972	7.39341	7.34481	6.91744	-0.0572671
SP99049	Hepatobiliary Cancer	-1.00926	2.0832	3.39651	8.76346	9.39289	8.48935	-0.686234
SP99053	Hepatobiliary Cancer	3.11204	1.59471	4.462	8.44886	8.75631	8.59799	0.0807661
SP99057	Hepatobiliary Cancer	-0.275562	1.42984	2.86267	9.04346	9.30519	8.86208	-1.97286
SP99061	Hepatobiliary Cancer	-0.0146413	1.0378	1.87191	7.30195	5.9564	7.03214	-0.434963
SP99065	Hepatobiliary Cancer	-0.332911	1.17261	3.01579	9.2274	10.0596	9.16497	1.13136
SP99069	Hepatobiliary Cancer	-0.217216	1.46272	3.94592	8.43479	8.42743	8.00149	-1.35332
SP99077	Hepatobiliary Cancer	3.41933	1.43289	4.13828	7.37376	7.69718	7.15744	1.25042
SP99093	Hepatobiliary Cancer	1.24668	1.68571	5.94728	8.9577	8.1533	7.00487	0.958946
SP99101	Hepatobiliary Cancer	2.767	3.32085	4.91858	5.79291	5.68711	5.19744	0.20012
SP99113	Hepatobiliary Cancer	-0.678606	0.715387	2.44542	7.08567	6.87197	7.38158	0.610293
SP99117	Hepatobiliary Cancer	2.1152	2.12259	4.44779	7.07682	6.73121	7.53754	-0.010005
SP99129	Hepatobiliary Cancer	1.70743	1.61271	4.01926	7.66229	7.80511	7.07515	2.3499
SP99133	Hepatobiliary Cancer	1.43147	1.93779	4.5934	7.31201	6.88384	6.54828	-1.55122
SP99149	Hepatobiliary Cancer	3.48669	2.04598	4.40769	7.40374	7.24863	6.99705	-0.245536
SP99157	Hepatobiliary Cancer	2.2381	2.56791	1.77707	7.3818	6.72397	4.86102	0.291812
SP99161	Hepatobiliary Cancer	0.685425	2.22443	4.55173	7.88048	6.64953	7.74652	-0.587555
SP99165	Hepatobiliary Cancer	1.95045	1.31879	3.6064	7.99765	7.2248	7.55697	-0.431098
SP99169	Hepatobiliary Cancer	2.66458	1.41098	3.93248	8.05471	8.41871	7.67728	0.912543
SP99173	Hepatobiliary Cancer	2.132	2.17156	3.59717	8.66935	9.11576	8.84974	2.78447
SP99177	Hepatobiliary Cancer	0.611365	1.47932	4.07414	7.7712	7.15379	7.50508	-1.58361
SP99181	Hepatobiliary Cancer	2.96374	1.22258	3.31119	8.58886	8.85938	8.13884	2.03754
SP99185	Hepatobiliary Cancer	3.05503	1.8364	5.25297	7.21285	8.12353	8.02096	2.19388
SP99189	Hepatobiliary Cancer	3.66447	1.75167	4.25503	7.76821	8.07694	7.50644	1.36299
SP99197	Hepatobiliary Cancer	1.09274	2.11436	4.62963	8.31006	8.92457	8.56031	3.96986
SP99201	Hepatobiliary Cancer	3.1381	1.73394	4.25024	7.21605	7.54307	7.03721	2.73457
SP99209	Hepatobiliary Cancer	2.35916	1.78053	4.0341	8.45518	8.67639	7.70025	1.02351
SP99213	Hepatobiliary Cancer	1.94396	2.36684	2.52701	7.62179	7.60053	8.65262	-1.70798
SP99217	Hepatobiliary Cancer	2.20511	2.89285	3.95272	6.49208	7.30947	6.62811	0.675832
SP99221	Hepatobiliary Cancer	3.12899	2.19166	4.82929	8.91145	9.16702	8.55745	2.28905
SP99225	Hepatobiliary Cancer	2.89617	1.54217	4.53486	8.53498	8.80591	7.80857	1.01835
SP99229	Hepatobiliary Cancer	1.79711	1.20808	3.8101	7.18163	7.64243	7.0513	1.19915
SP99241	Hepatobiliary Cancer	2.05413	2.68008	5.98979	6.71325	5.95195	5.05664	-2.86951
SP99249	Hepatobiliary Cancer	2.95568	1.71537	4.71276	7.96387	8.39551	7.49867	0.630426
SP99279	Hepatobiliary Cancer	0.692258	2.73809	3.82298	10.3057	10.6888	9.93409	4.4
SP99287	Hepatobiliary Cancer	0.134289	1.40653	3.57596	7.92002	7.7046	7.2534	0.963063
SP99293	Hepatobiliary Cancer	3.61964	2.22951	4.87899	8.43403	9.1575	8.61447	1.7075
SP99297	Hepatobiliary Cancer	3.69306	1.94553	4.61665	10.8503	11.2075	10.2005	0.853606
SP9930	Breast Cancer	1.20758	1.19326	3.07139	8.48918	9.45331	9.26297	3.49648
SP99301	Hepatobiliary Cancer	2.55762	2.12579	3.05932	9.57244	10.1407	8.8531	5.45147
SP99305	Hepatobiliary Cancer	3.10552	1.49888	5.56478	7.77527	6.68612	7.07598	-3.23286
SP99321	Hepatobiliary Cancer	1.91665	1.06741	4.27584	8.77197	8.76654	7.63248	-0.634121
SP99325	Hepatobiliary Cancer	0.728341	1.36663	1.3907	7.19437	6.75577	5.43499	-0.789887
SP99329	Hepatobiliary Cancer	2.28657	1.55329	3.95194	9.81886	10.0774	9.26912	1.78391
SP99333	Hepatobiliary Cancer	2.44274	1.4582	4.61311	9.25941	9.48058	8.59633	-0.154264
SP99337	Hepatobiliary Cancer	2.54028	1.29914	4.4336	9.6753	9.64028	9.13373	0.552271
SP99341	Hepatobiliary Cancer	3.63674	1.73411	5.25752	9.30646	9.78222	8.97564	0.999949
SP9979	Breast Cancer	3.20886	3.28201	3.78108	7.20344	7.87414	7.53631	0.715609
