# Supplementary material for: ANGPTL2‐mediated epigenetic repression of MHC‐I in tumor cells accelerates tumor immune evasion
Source: Mol Oncol. 2023 Aug 7;17(12):2637–58. doi: 10.1002/1878-0261.13490 (PMC10701769; doi:10.1002/1878-0261.13490)
Supplement: Supplementary file 7 — Table S6. A gene expression dataset of TGCA analysis of clear cell renal cell carcinoma. [file MOL2-17-2637-s005.xlsx]

## Sheet: Sheet1
Table S6. A gene expression dataset of TGCA analysis of clear cell renal cell carcinoma
Study ID: kirc_tcga_pub	mRNA expression log2 (RNA Seq V2 RSEM)
Sample ID	ANGPTL2	JARID2	ITGA5	HLA-A	HLA-B	HLA-C	CD8A
TCGA-A3-3307-01	10.6484	8.34735	11.6414	15.8618	15.9125	15.6421	9.61038
TCGA-A3-3308-01	11.325	9.07919	12.7883	15.409	15.6205	14.8216	7.59351
TCGA-A3-3311-01	9.67903	8.40018	11.7399	15.634	15.8115	15.1243	9.11099
TCGA-A3-3316-01	11.1433	8.72031	12.6599	14.578	14.4862	14.0364	7.599
TCGA-A3-3317-01	10.6033	8.48546	11.5342	15.6474	15.8847	14.4632	9.2063
TCGA-A3-3319-01	9.20233	7.62971	11.3495	14.9142	15.2838	14.0666	8.48442
TCGA-A3-3320-01	10.2272	8.84233	11.574	15.2645	15.753	14.5837	8.23946
TCGA-A3-3322-01	10.5054	8.59592	11.1243	14.8861	14.9188	14.0927	6.24897
TCGA-A3-3323-01	11.0687	8.96648	12.4944	15.076	15.6206	14.1291	8.69004
TCGA-A3-3324-01	11.4064	8.92227	11.7123	15.3937	15.5801	15.0283	9.63196
TCGA-A3-3325-01	10.5294	8.58264	12.0072	14.9976	15.0797	14.6513	7.32703
TCGA-A3-3329-01	11.7239	8.30339	11.219	14.7789	16.105	15.4164	9.08237
TCGA-A3-3331-01	11.3677	8.86996	11.7054	15.2977	15.7464	14.4961	8.88386
TCGA-A3-3343-01	12.8474	8.80996	12.1631	16.1077	16.6542	16.1066	7.62869
TCGA-A3-3347-01	10.2153	9.02155	12.2216	14.9861	15.4969	14.9019	8.97264
TCGA-A3-3349-01	11.5583	8.98088	12.8286	15.081	15.5866	15.0202	8.47896
TCGA-A3-3351-01	11.6255	9.26149	11.7392	16.0555	16.6368	15.3811	11.0148
TCGA-A3-3352-01	11.7001	8.75084	11.8452	15.3926	15.3459	14.2404	7.34206
TCGA-A3-3357-01	10.5738	8.4933	11.5369	16.3388	16.5146	16.1929	9.90583
TCGA-A3-3358-01	10.3569	8.40268	11.9143	15.3848	15.9074	14.8018	9.97721
TCGA-A3-3359-01	10.2668	8.64255	11.7026	15.4306	16.1635	15.3728	10.1235
TCGA-A3-3362-01	9.84383	8.6644	11.7743	15.3108	15.8148	15.2205	8.33273
TCGA-A3-3363-01	7.23141	7.62527	8.55979	15.0654	15.2438	14.4355	7.11701
TCGA-A3-3365-01	11.2732	8.47569	12.1748	15.5545	16.0405	14.8024	8.11803
TCGA-A3-3367-01	9.64297	8.44835	11.4806	15.3445	15.5106	15.1408	7.66112
TCGA-A3-3370-01	10.7112	9.18378	11.3155	16.3172	16.545	15.678	10.6968
TCGA-A3-3372-01	12.249	8.93004	11.9092	14.8568	15.6337	14.4799	8.67224
TCGA-A3-3373-01	11.8054	8.61257	11.8575	15.4169	15.6242	15.1937	7.42307
TCGA-A3-3378-01	10.085	9.05141	12.3517	15.8956	16.478	16.0256	10.1095
TCGA-A3-3380-01	11.2658	8.85	12.465	15.0724	15.4267	15.1322	7.72887
TCGA-A3-3382-01	10.889	8.32813	12.4366	14.9025	15.4953	14.5332	9.16914
TCGA-A3-3385-01	9.18819	8.47548	10.1544	15.1837	15.35	15.2845	5.62748
TCGA-A3-3387-01	11.1062	8.49065	12.3056	15.3712	15.6841	14.9621	7.66622
TCGA-AK-3425-01	10.7392	8.6779	12.1231	15.2549	15.6469	15.3839	8.41066
TCGA-AK-3428-01	10.6665	8.15843	12.9994	15.2719	15.5895	15.2282	7.84356
TCGA-AK-3429-01	10.4341	7.70745	11.2388	16.9611	17.3909	15.7155	11.4598
TCGA-AK-3431-01	11.9374	8.32718	13.4895	15.4396	15.843	14.3106	7.97788
TCGA-AK-3434-01	11.0804	7.94209	12.2868	15.6967	16.2434	14.6644	8.92713
TCGA-AK-3436-01	11.5255	8.48763	12.3257	14.5986	15.3246	14.2911	8.65641
TCGA-AK-3445-01	10.186	8.59919	12.7038	16.5542	17.1543	16.32	9.29045
TCGA-AK-3450-01	10.2391	8.10303	11.4976	15.916	16.3735	14.9959	7.97461
TCGA-AK-3451-01	8.99405	6.47094	11.0533	16.5971	16.7957	16.0833	10.1585
TCGA-AK-3454-01	10.7781	9.20778	13.6257	14.8417	15.0163	14.0011	9.58414
TCGA-AK-3455-01	10.6906	8.1266	10.6328	16.7424	17.4095	15.7327	12.3012
TCGA-AK-3456-01	12.0955	8.20267	10.0169	15.4276	14.6428	14.0375	6.16341
TCGA-AK-3458-01	8.20806	7.57063	10.5683	15.6317	16.3758	14.4908	9.48575
TCGA-AK-3460-01	10.367	8.24234	11.8059	15.9024	16.3646	15.3501	8.62782
TCGA-AK-3461-01	10.5697	8.83261	12.4323	15.508	15.9371	15.046	8.28547
TCGA-B0-4690-01	10.3916	8.68311	12.587	14.6466	15.411	14.9767	10.2628
TCGA-B0-4693-01	10.527	8.70282	12.2421	15.6078	16.437	15.2298	10.1471
TCGA-B0-4694-01	11.0919	8.20239	12.0547	15.9586	16.465	15.4475	11.0662
TCGA-B0-4697-01	10.6567	9.29645	13.145	16.7563	17.1789	15.5865	11.9227
TCGA-B0-4700-01	11.0586	8.8115	13.7894	16.1347	17.0336	16.1443	11.689
TCGA-B0-4701-01	10.4633	8.11482	12.0808	15.7775	16.2705	15.2517	9.51444
TCGA-B0-4703-01	11.3774	8.96413	13.4925	16.1861	16.3569	15.6656	9.86853
TCGA-B0-4706-01	10.05	8.53306	11.4926	15.9144	15.9753	14.7112	9.46799
TCGA-B0-4707-01	9.08765	8.07106	11.8489	14.8501	14.9698	13.75	10.032
TCGA-B0-4712-01	10.3861	7.46413	13.7595	16.0132	16.0984	15.0472	9.31452
TCGA-B0-4713-01	9.38344	7.95262	12.0223	15.9773	16.3125	15.7393	9.28299
TCGA-B0-4714-01	11.2279	9.13958	11.6231	16.4416	16.7129	16.0009	11.1679
TCGA-B0-4718-01	12.9149	9.30666	13.4425	15.835	15.9444	14.7453	9.58223
TCGA-B0-4810-01	10.7372	8.59911	13.2511	15.9464	16.4127	15.6625	10.6585
TCGA-B0-4811-01	10.1015	9.18609	12.0912	15.5958	15.9989	14.1797	7.44127
TCGA-B0-4813-01	10.5076	8.15153	12.9533	14.8777	15.1911	14.8179	6.93144
TCGA-B0-4814-01	9.85046	8.56768	11.5681	14.7872	15.4622	15.0557	8.01243
TCGA-B0-4815-01	9.7614	8.79221	12.009	15.6782	16.6492	15.8054	11.6128
TCGA-B0-4816-01	11.6069	8.79851	12.6395	15.4382	15.8281	15.141	8.55145
TCGA-B0-4817-01	8.13868	8.76931	11.1731	17.0425	16.5773	15.5182	7.78674
TCGA-B0-4818-01	10.4296	8.57705	11.4725	15.9894	16.9246	15.7667	9.35789
TCGA-B0-4819-01	10.5545	9.29466	12.4414	15.6978	16.3117	15.5078	12.0842
TCGA-B0-4823-01	10.7065	8.12255	12.3039	16.0388	16.2308	15.0991	10.2143
TCGA-B0-4824-01	10.25	8.86183	10.8943	16.6508	16.8287	15.9752	10.8653
TCGA-B0-4827-01	11.5755	8.77687	12.5235	16.3683	16.8307	15.0965	9.74048
TCGA-B0-4828-01	8.84857	8.22317	10.4067	15.7879	15.7038	14.6111	8.6403
TCGA-B0-4833-01	10.4733	8.87532	11.3721	16.07	16.3302	15.5193	10.637
TCGA-B0-4836-01	11.128	8.33781	12.2801	15.0697	15.2022	14.5709	10.4527
TCGA-B0-4837-01	11.7833	8.84337	13.416	15.0442	15.1036	15.1586	7.6518
TCGA-B0-4838-01	10.6681	8.99715	11.4827	15.4412	16.6883	15.5634	12.276
TCGA-B0-4839-01	11.6479	8.2036	12.5616	16.6196	17.0914	15.3755	8.2109
TCGA-B0-4841-01	12.7354	9.40254	12.9712	15.774	16.1057	14.9384	8.45145
TCGA-B0-4842-01	10.0286	8.71357	12.7861	16.9858	17.1499	15.7467	9.53678
TCGA-B0-4843-01	12.3524	9.10839	13.8262	15.9109	16.1041	14.7836	6.8528
TCGA-B0-4844-01	9.8943	7.78732	12.3928	15.697	16.4536	14.7944	9.29435
TCGA-B0-4845-01	10.9514	9.13319	12.2481	14.4812	14.8566	14.591	6.12604
TCGA-B0-4846-01	9.78759	8.68667	11.2567	16.5681	17.2198	15.9524	10.0538
TCGA-B0-4847-01	8.83564	8.35384	11.036	16.7526	17.2752	16.7099	11.2196
TCGA-B0-4848-01	11.0019	8.1945	12.2051	15.7259	15.9493	15.1132	9.66638
TCGA-B0-4849-01	11.2149	8.76002	12.2138	15.6572	16.2076	15.6231	8.40887
TCGA-B0-4852-01	11.1786	8.5795	11.5587	14.9632	15.5093	14.8794	8.50048
TCGA-B0-4945-01	10.79	9.24236	12.045	15.3799	15.8515	15.048	8.21091
TCGA-B0-5075-01	9.32366	8.17984	11.0608	15.8976	16.3282	15.6463	10.0492
TCGA-B0-5077-01	10.0519	8.72863	12.1464	16.0159	16.2668	15.3534	9.05465
TCGA-B0-5080-01	12.6968	8.87437	13.8304	15.7801	15.9023	14.7305	9.72799
TCGA-B0-5081-01	12.0983	8.9684	12.8937	16.281	16.6612	16.0323	10.7086
TCGA-B0-5085-01	9.78852	8.93036	11.5505	15.7208	16.2936	15.1999	7.94859
TCGA-B0-5088-01	11.1413	8.77227	12.4285	16.1652	16.191	14.7729	8.74815
TCGA-B0-5092-01	10.4649	8.89963	11.7911	16.5346	16.8517	16.2609	12.3167
TCGA-B0-5094-01	8.25865	8.39444	11.5356	14.574	15.2361	13.803	8.52711
TCGA-B0-5095-01	11.8942	8.98262	13.4057	15.0504	15.4829	14.8518	9.3416
TCGA-B0-5096-01	10.3401	7.85584	12.564	15.5663	15.9202	15.0543	8.26801
TCGA-B0-5097-01	12.7601	9.40049	14.1538	14.6055	15.1124	14.4521	8.62328
TCGA-B0-5099-01	11.9396	8.88903	11.7483	14.5715	14.743	14.5092	5.78966
TCGA-B0-5100-01	11.7317	8.87349	12.6795	15.4471	15.0519	14.4208	6.41953
TCGA-B0-5102-01	11.7641	8.43029	11.6709	15.6306	15.8417	15.6211	8.95158
TCGA-B0-5104-01	10.5895	8.46101	10.9307	15.2657	15.9193	14.6813	7.47564
TCGA-B0-5106-01	13.002	8.97613	13.0187	15.8532	15.818	14.7603	9.97491
TCGA-B0-5107-01	5.97852	7.5194	11.2275	16.3572	16.3822	15.228	10.9043
TCGA-B0-5108-01	12.7707	8.94561	13.4282	15.6368	15.7014	14.9498	8.91005
TCGA-B0-5109-01	9.66295	8.68241	12.3796	14.5366	15.0541	14.1921	10.8908
TCGA-B0-5110-01	11.7879	9.1046	12.6098	15.3301	15.2965	14.9656	8.04522
TCGA-B0-5113-01	11.2234	9.07478	11.8761	15.4703	16.405	14.7127	9.26449
TCGA-B0-5115-01	11.4633	8.87928	12.3239	15.2474	16.2473	15.1414	7.73127
TCGA-B0-5116-01	10.8534	8.53717	13.3386	14.8602	15.1925	14.1578	7.7377
TCGA-B0-5119-01	10.1781	8.74368	11.4717	15.4566	15.9781	15.4283	9.80169
TCGA-B0-5120-01	9.66083	8.57387	12.1795	14.9472	15.1236	14.4221	7.28405
TCGA-B0-5121-01	10.9165	8.96455	12.7506	16.3229	16.0915	15.2247	8.98541
TCGA-B0-5399-01	10.7063	8.55156	12.0328	16.161	16.1796	15.4383	8.69169
TCGA-B0-5400-01	9.98463	8.06835	12.7717	16.7409	17.0749	16.5115	9.3519
TCGA-B0-5402-01	10.8877	8.724	12.1929	14.8849	15.4439	13.7921	7.29416
TCGA-B0-5690-01	12.7504	9.56329	13.6542	15.5275	15.9399	14.5917	7.09847
TCGA-B0-5691-01	10.635	8.77608	11.9327	15.0132	15.0934	14.5672	8.17657
TCGA-B0-5692-01	10.622	8.31955	11.2341	16.6232	17.1709	16.09	12.07
TCGA-B0-5693-01	10.9672	8.86992	12.5584	15.0173	15.4291	14.1233	6.0409
TCGA-B0-5694-01	11.9578	8.99808	12.799	14.823	15.0232	15.2035	6.463
TCGA-B0-5695-01	11.4472	8.66397	12.0891	15.3019	15.6105	14.6917	8.28361
TCGA-B0-5696-01	11.8	8.10902	12.3595	15.9607	15.8585	15.4781	8.31025
TCGA-B0-5697-01	9.67588	8.47233	11.4743	16.0818	16.5632	15.6904	10.7268
TCGA-B0-5698-01	11.4178	8.68053	12.5343	15.4007	16.2081	15.6162	9.13304
TCGA-B0-5699-01	10.4479	8.25162	11.5081	16.3118	16.3251	15.8626	7.55432
TCGA-B0-5701-01	9.87523	8.52582	12.3038	15.8532	16.1005	14.944	8.64343
TCGA-B0-5703-01	10.3806	8.21787	11.5509	15.5938	16.1769	14.8552	9.18791
TCGA-B0-5705-01	9.34101	8.55482	11.0645	15.9421	16.8435	16.3602	9.53276
TCGA-B0-5706-01	11.5579	8.803	12.6949	16.347	16.7505	15.6167	11.4262
TCGA-B0-5709-01	11.3558	8.7597	12.1367	16.1272	16.4623	16.0319	10.3852
TCGA-B0-5710-01	13.858	9.47606	13.704	15.4424	15.7939	14.8923	8.35007
TCGA-B0-5711-01	13.1832	8.97948	12.3984	15.5606	16.436	15.0574	8.75372
TCGA-B0-5713-01	11.0873	8.65231	11.9378	15.6498	16.3183	14.5756	8.46767
TCGA-B0-5812-01	11.3922	8.64114	12.8234	14.9807	15.5022	14.518	8.46796
TCGA-B2-3924-01	10.261	8.41168	10.6718	16.4835	17.1972	16.6831	11.6479
TCGA-B2-4098-01	8.51426	8.13141	10.0164	15.8273	15.8231	14.5827	7.32317
TCGA-B2-4099-01	9.85159	7.69892	11.2903	16.2216	16.3297	14.7222	7.81303
TCGA-B2-4101-01	13.0521	8.94351	12.6372	15.6524	15.8928	14.8558	9.54176
TCGA-B2-4102-01	9.51449	8.85305	11.2989	15.6001	15.7572	14.5759	7.59578
TCGA-B2-5633-01	10.7068	9.14223	12.744	15.3235	15.6422	14.8934	8.70387
TCGA-B2-5635-01	10.7554	8.62718	11.9243	16.1926	16.9144	15.401	10.2558
TCGA-B2-5636-01	9.67205	9.00892	12.5019	14.3615	14.3665	14.1514	6.16779
TCGA-B2-5641-01	10.4607	8.75179	11.8981	16.6715	17.0418	15.9923	10.9655
TCGA-B4-5377-01	10.04	7.91589	10.6201	15.4553	15.8314	15.4524	9.53233
TCGA-B8-4143-01	11.2864	8.92143	12.4442	16.0971	16.4494	15.3614	11.1463
TCGA-B8-4146-01	9.28256	8.42105	9.54741	14.8872	15.4818	13.8325	9.6651
TCGA-B8-4148-01	10.213	9.00536	10.7772	15.5183	16.8957	16.1008	11.4037
TCGA-B8-4151-01	10.895	7.90024	11.1104	16.359	16.3645	16.2508	6.74979
TCGA-B8-4153-01	12.749	8.92296	12.207	16.069	15.9997	14.8599	8.22272
TCGA-B8-4154-01	10.554	7.65351	10.8453	15.733	16.2599	15.4863	9.40399
TCGA-B8-4620-01	11.3971	8.47503	13.8422	14.7483	15.7157	14.436	6.97903
TCGA-B8-4621-01	8.71998	8.30868	10.0926	15.4154	15.493	15.3254	7.89513
TCGA-B8-4622-01	11.7336	8.97821	12.6465	15.2845	15.8548	15.1022	8.02687
TCGA-B8-5158-01	11.2959	8.34632	12.4747	15.4447	15.1814	14.2242	9.70983
TCGA-B8-5159-01	10.3249	8.42977	11.107	15.7488	16.3474	15.7512	10.2241
TCGA-B8-5163-01	12.6508	9.1362	13.4974	16.1241	16.5764	15.3848	10.4212
TCGA-B8-5164-01	9.49914	8.78569	10.9015	16.7309	16.9154	16.2155	11.9478
TCGA-B8-5165-01	10.7962	8.68561	12.5869	14.6116	15.2267	14.0072	8.01838
TCGA-B8-5545-01	10.9581	8.98738	13.1644	15.2546	15.5864	15.1006	8.07734
TCGA-B8-5546-01	11.9778	10.3261	8.64602	15.383	14.6306	13.5899	7.06465
TCGA-B8-5549-01	10.7291	8.63237	12.5575	15.6702	15.9049	15.138	10.2494
TCGA-B8-5550-01	12.3538	8.46994	12.549	15.6253	15.8847	15.3483	8.61692
TCGA-B8-5551-01	9.59215	8.85831	13.1508	15.9383	16.3994	16.1303	11.0957
TCGA-B8-5552-01	10.4656	9.08502	12.734	14.7373	15.8845	14.9676	9.02844
TCGA-B8-5553-01	9.99363	8.76842	12.0603	15.8716	16.4758	16.0546	9.9283
TCGA-BP-4158-01	11.2249	8.81828	11.8049	15.8761	16.2668	15.5115	7.91052
TCGA-BP-4159-01	11.1283	8.37849	12.578	15.7358	16.0002	14.9195	7.5146
TCGA-BP-4160-01	10.6719	8.45104	11.7714	16.5336	16.6606	16.3821	12.1006
TCGA-BP-4161-01	11.0447	8.72352	11.6768	15.6618	16.1579	15.0239	10.2794
TCGA-BP-4162-01	10.4323	8.73174	12.3313	15.5513	16.661	15.9098	10.9345
TCGA-BP-4163-01	10.1297	8.30662	11.8561	14.9985	15.1281	14.4791	8.18894
TCGA-BP-4164-01	10.8418	8.39285	10.7281	15.3361	15.8323	14.5255	8.30134
TCGA-BP-4165-01	11.4738	8.73683	12.3016	16.6496	16.6327	15.5731	9.49096
TCGA-BP-4166-01	13.024	8.42976	12.8518	15.4607	15.9418	14.9521	8.57573
TCGA-BP-4167-01	11.2258	8.3595	12.963	15.7499	16.4127	15.8097	11.1977
TCGA-BP-4169-01	11.1023	8.94625	12.865	15.3495	15.8129	15.1494	9.05502
TCGA-BP-4170-01	10.9236	8.53986	11.9881	15.545	16.2353	15.5743	9.58396
TCGA-BP-4173-01	11.5229	9.17542	12.0002	16.7944	17.4799	16.4536	12.474
TCGA-BP-4174-01	10.9649	7.87862	11.548	15.3138	16.7108	15.1902	9.34035
TCGA-BP-4176-01	11.4596	8.41899	12.2279	14.5788	15.8926	14.7737	8.77064
TCGA-BP-4325-01	10.1681	8.56639	10.4211	16.0837	16.5958	15.712	10.7326
TCGA-BP-4326-01	12.7553	9.6293	14.3811	14.7769	14.7928	13.901	7.20937
TCGA-BP-4327-01	12.0377	8.48346	12.117	14.932	15.7152	13.7171	8.155
TCGA-BP-4329-01	11.3325	8.49476	11.8464	15.67	15.7081	15.0962	8.26029
TCGA-BP-4330-01	11.3158	8.85947	11.7352	15.5516	16.59	15.8945	11.1268
TCGA-BP-4332-01	10.0941	8.62139	12.2864	14.7079	15.0503	13.9425	8.06794
TCGA-BP-4335-01	12.2328	9.18453	12.2882	16.3369	16.4881	15.8996	10.4374
TCGA-BP-4337-01	11.6541	8.43012	12.437	14.6993	14.2968	14.3919	7.83111
TCGA-BP-4338-01	9.34343	7.47316	14.2485	15.1718	15.6634	14.802	7.58686
TCGA-BP-4340-01	10.0673	8.41849	11.0142	14.3555	15.0977	14.6299	6.76889
TCGA-BP-4341-01	10.7058	8.99586	12.048	15.5361	15.3632	14.3577	5.70213
TCGA-BP-4342-01	11.6891	8.75982	12.6973	14.5916	14.9142	14.4318	7.60926
TCGA-BP-4343-01	11.8233	8.10646	12.0908	15.4782	16.0356	14.4514	9.22482
TCGA-BP-4345-01	12.5574	9.40476	13.5359	15.4113	15.3016	14.5724	8.49258
TCGA-BP-4346-01	10.1529	9.02084	10.8688	16.2818	16.5512	16.281	12.2958
TCGA-BP-4347-01	10.2998	9.07841	11.8948	15.2066	15.9901	15.6322	8.35153
TCGA-BP-4349-01	11.8324	8.83288	12.3964	15.1995	15.2139	15.064	7.71544
TCGA-BP-4351-01	10.8745	9.47161	12.6889	14.8815	15.6027	14.2198	8.32712
TCGA-BP-4352-01	7.91679	8.16444	13.1199	16.5565	15.7779	14.5702	5.42821
TCGA-BP-4353-01	11.1542	9.10502	13.3023	14.9795	15.5971	14.6449	9.46385
TCGA-BP-4354-01	10.1666	9.33496	13.5984	15.3097	16.2222	15.264	8.63889
TCGA-BP-4355-01	11.3487	9.44189	12.7965	14.6195	15.2929	14.4147	6.85881
TCGA-BP-4756-01	13.6455	8.9227	8.803	15.0899	15.1558	14.1414	8.70836
TCGA-BP-4758-01	11.5882	8.64778	12.6667	16.3884	16.5225	15.3978	11.5693
TCGA-BP-4759-01	12.455	8.30741	13.0102	15.847	15.9319	14.5879	8.97038
TCGA-BP-4761-01	8.92107	7.41011	12.6552	15.4986	16.0721	15.2496	9.77715
TCGA-BP-4762-01	10.8766	8.49209	11.9708	15.1317	15.5155	15.0843	8.80166
TCGA-BP-4763-01	10.3979	8.37284	12.055	14.4588	15.4765	14.1314	7.96824
TCGA-BP-4765-01	9.74768	8.45597	11.8631	14.8331	15.0967	14.1347	5.4295
TCGA-BP-4766-01	10.701	8.64716	11.8027	14.834	14.7684	14.8453	5.59181
TCGA-BP-4768-01	11.2106	8.30015	10.9688	14.918	15.4188	14.7682	8.47273
TCGA-BP-4770-01	13.4597	8.82071	13.6476	14.3126	14.6377	13.2037	8.86637
TCGA-BP-4771-01	11.6064	9.08585	12.2472	16.5821	16.9583	15.9223	12.7215
TCGA-BP-4774-01	9.85709	8.70597	11.9528	15.3357	15.7046	14.7895	8.54136
TCGA-BP-4775-01	11.9146	8.84075	11.4084	14.5777	15.0185	13.9586	7.98798
TCGA-BP-4777-01	10.312	8.65235	11.4244	16.467	16.8159	15.3806	11.5675
TCGA-BP-4781-01	10.6768	8.36146	12.2763	14.8145	15.1776	14.8239	7.26616
TCGA-BP-4782-01	9.43787	8.60753	12.3773	16.3507	16.2497	15.3509	9.29122
TCGA-BP-4787-01	10.3446	8.62451	12.8773	15.3388	16.2105	15.5712	8.76017
TCGA-BP-4789-01	11.3543	8.84826	12.7941	15.1027	15.4652	14.0196	7.49893
TCGA-BP-4790-01	11.3358	8.76241	12.133	15.4208	15.9141	14.5449	10.5973
TCGA-BP-4797-01	10.6001	8.26478	12.2117	15.7355	16.1497	15.4421	9.57231
TCGA-BP-4798-01	10.6848	8.95932	11.7331	16.5588	17.0748	15.7024	12.3784
TCGA-BP-4799-01	11.3235	8.25073	13.4483	16.1728	16.5335	15.822	10.3203
TCGA-BP-4801-01	11.2146	8.61852	11.99	15.7132	15.7888	15.2002	8.75901
TCGA-BP-4803-01	11.6512	8.91368	12.6417	14.9256	15.1708	14.5418	8.28051
TCGA-BP-4804-01	11.5188	8.77166	12.6564	15.7648	16.5642	15.6469	10.8504
TCGA-BP-4807-01	11.0074	8.27373	11.6428	15.2137	15.4746	14.3126	6.81376
TCGA-BP-4959-01	10.7335	7.88641	11.6509	15.1607	15.2142	14.8025	8.55698
TCGA-BP-4960-01	11.9639	8.97836	13.4843	15.4348	15.2982	14.8839	8.91025
TCGA-BP-4961-01	10.544	9.30213	12.7048	15.1124	14.922	14.261	7.40087
TCGA-BP-4962-01	10.9148	7.51842	11.1071	15.6262	15.8463	14.8841	10.6023
TCGA-BP-4963-01	10.8614	9.05011	12.2608	15.2782	15.1837	14.7253	8.8435
TCGA-BP-4964-01	10.8487	8.71006	12.1779	15.0404	15.7356	14.4152	9.04555
TCGA-BP-4967-01	11.3739	8.62133	12.2019	15.0718	15.3005	13.6843	8.03755
TCGA-BP-4968-01	11.6637	8.21065	12.2734	16.4649	16.576	15.1824	10.7744
TCGA-BP-4969-01	10.8382	8.86616	11.2373	15.1874	15.7027	14.6474	6.53258
TCGA-BP-4970-01	10.1215	8.73831	11.6586	15.6927	16.2923	15.4367	9.73465
TCGA-BP-4971-01	11.4806	9.15408	12.1407	16.1831	16.2631	15.0783	8.47222
TCGA-BP-4972-01	12.0006	8.66943	12.243	15.337	15.4921	14.4933	8.42491
TCGA-BP-4973-01	11.6606	8.92717	11.9873	15.9404	16.3418	15.6311	9.65156
TCGA-BP-4974-01	10.9639	9.50416	13.0367	14.7226	15.3761	14.535	7.91868
TCGA-BP-4975-01	10.5694	8.73253	11.9694	14.9221	15.0907	14.6601	6.96648
TCGA-BP-4976-01	10.546	8.41984	11.5734	14.8334	15.0285	14.5022	5.50817
TCGA-BP-4977-01	9.82577	8.25602	11.6058	15.6386	15.6375	15.3605	8.03485
TCGA-BP-4981-01	12.5123	8.70753	12.1752	16.7359	16.9933	15.0858	8.68589
TCGA-BP-4982-01	10.7523	9.13528	12.1496	15.3145	15.4611	15.0739	8.5541
TCGA-BP-4983-01	9.23789	8.57749	13.2892	14.7914	15.2366	14.5865	11.7676
TCGA-BP-4985-01	11.9441	8.13925	13.7566	16.4597	17.3527	15.4514	6.80535
TCGA-BP-4986-01	12.1049	8.85354	12.7732	15.1886	15.6168	15.0464	7.64775
TCGA-BP-4987-01	10.8074	8.75156	11.6156	15.3628	15.8141	15.1032	9.4076
TCGA-BP-4988-01	9.79669	9.65627	12.4474	15.2513	15.6898	14.7895	8.88933
TCGA-BP-4989-01	10.0319	9.06002	11.3035	16.6637	16.6532	15.9615	12.2327
TCGA-BP-4991-01	11.6429	9.39847	12.7519	14.4882	14.993	14.3211	6.95198
TCGA-BP-4992-01	9.11509	8.94228	11.3381	15.6283	16.029	13.9637	10.8195
TCGA-BP-4993-01	10.6481	8.79963	12.9015	15.9622	16.3933	15.9543	9.62915
TCGA-BP-4995-01	10.8508	8.00948	11.2424	15.1674	15.5019	14.7348	8.74116
TCGA-BP-4998-01	10.9825	8.7998	12.1367	15.4764	16.1077	15.4644	9.47636
TCGA-BP-4999-01	11.0244	9.22999	12.2373	14.9867	15.5735	15.2238	7.04833
TCGA-BP-5000-01	11.2171	8.87693	12.6259	15.8753	15.9466	15.4403	10.0227
TCGA-BP-5001-01	9.81902	8.78292	11.2194	16.1455	15.7289	14.8042	9.72406
TCGA-BP-5004-01	11.3994	8.90916	12.6188	14.986	15.5225	14.7332	8.67506
TCGA-BP-5006-01	9.57223	8.33644	11.7069	15.5074	15.7567	14.6253	6.92852
TCGA-BP-5007-01	11.3151	8.93841	12.2426	16.3698	16.5271	15.2441	9.54964
TCGA-BP-5008-01	10.5073	8.81529	12.0296	15.8852	16.3744	15.1669	9.88924
TCGA-BP-5009-01	12.4756	8.9647	12.6684	15.3079	15.537	14.4379	10.3379
TCGA-BP-5010-01	11.1758	8.99761	13.2632	15.8831	15.1626	13.9586	9.11987
TCGA-BP-5168-01	11.5329	8.53418	12.8972	15.448	15.794	15.1874	8.71936
TCGA-BP-5169-01	10.2456	8.46072	13.9858	14.9668	15.5433	15.0674	9.67578
TCGA-BP-5170-01	10.5116	8.57717	12.9494	14.9178	15.0676	14.2166	7.82994
TCGA-BP-5173-01	10.9137	8.45011	11.8757	15.9588	16.4634	15.7887	10.854
TCGA-BP-5174-01	10.0893	8.1308	11.6208	16.7968	16.5884	16.2838	8.60448
TCGA-BP-5175-01	10.7026	8.07893	12.6994	16.5598	15.9229	15.1524	9.34473
TCGA-BP-5176-01	10.4316	8.53928	11.8888	16.5955	16.4684	14.919	7.80358
TCGA-BP-5177-01	12.1613	9.0879	12.6995	16.2034	16.383	15.5685	8.57452
TCGA-BP-5178-01	9.80158	8.64935	13.9265	15.5715	15.8601	15.2472	8.69724
TCGA-BP-5180-01	9.74548	7.69384	11.0733	15.5245	15.1819	14.6408	9.11406
TCGA-BP-5182-01	11.1054	8.62921	11.9141	15.5188	15.7597	14.8331	9.45365
TCGA-BP-5183-01	11.0309	8.62694	11.3652	16.2577	16.7711	15.6325	10.1291
TCGA-BP-5187-01	10.2121	8.84663	12.1045	15.5696	15.7354	14.8653	9.33985
TCGA-BP-5189-01	11.6062	9.02853	12.8275	15.7827	16.1344	15.0464	8.0643
TCGA-BP-5190-01	9.28851	8.46914	11.2904	16.267	16.3267	15.5317	8.08443
TCGA-BP-5191-01	9.6005	8.58698	12.2889	16.9281	16.6868	15.0212	9.85408
TCGA-BP-5192-01	9.75915	8.48527	11.4841	15.0883	14.9949	14.505	7.14941
TCGA-BP-5194-01	11.027	9.14551	11.9363	14.6736	15.5414	14.8432	8.13124
TCGA-BP-5195-01	11.0463	8.80423	12.6338	15.5078	15.6808	14.2461	8.07725
TCGA-BP-5196-01	11.4453	8.66233	12.851	16.4727	16.4032	15.0981	10.7124
TCGA-BP-5198-01	11.7207	9.13605	13.9985	14.9494	15.2387	14.3316	9.00489
TCGA-BP-5199-01	11.1452	9.37088	12.8406	16.4657	16.4962	15.4413	11.9255
TCGA-BP-5200-01	12.0861	8.73782	12.5147	15.3884	15.8794	15.3262	10.0864
TCGA-BP-5201-01	11.5905	8.59108	11.8417	16.5183	16.8401	16.0386	11.064
TCGA-BP-5202-01	9.74404	8.67214	11.5604	15.7097	16.0589	14.802	7.34758
TCGA-CJ-4634-01	9.98656	8.66216	11.9237	14.7072	15.239	13.8189	7.28216
TCGA-CJ-4635-01	10.95	8.77915	11.6831	14.7486	15.4274	14.8784	11.0706
TCGA-CJ-4636-01	10.7479	8.39081	12.3254	16.0529	16.3247	15.7625	10.7364
TCGA-CJ-4637-01	10.4208	8.78773	11.4135	16.5064	16.9019	15.8275	12.5894
TCGA-CJ-4638-01	9.01033	7.71257	10.7879	16.8961	16.7653	16.1336	8.87769
TCGA-CJ-4639-01	12.0656	8.77952	12.1418	15.974	16.4615	15.4252	10.603
TCGA-CJ-4640-01	10.3167	8.12101	12.1191	16.7333	17.1985	16.7736	10.7036
TCGA-CJ-4641-01	10.4019	8.4665	11.9648	16.3123	16.3064	15.6868	11.1242
TCGA-CJ-4643-01	10.9152	9.04375	11.8277	15.571	15.8505	15.1651	8.35403
TCGA-CJ-4644-01	11.1632	8.3122	11.7333	15.7891	16.2603	15.1836	10.1501
TCGA-CJ-4868-01	11.3957	8.6476	14.0786	16.2945	16.4943	15.8536	10.2752
TCGA-CJ-4871-01	11.7645	8.20069	12.5232	15.1552	15.6904	14.8535	8.42335
TCGA-CJ-4872-01	12.0023	8.67765	13.161	15.9205	16.2738	15.255	9.24523
TCGA-CJ-4873-01	9.85391	8.35366	12.2309	16.7321	16.9728	15.5893	9.97441
TCGA-CJ-4874-01	11.2931	8.1828	11.6836	16.412	16.7939	15.8298	10.9108
TCGA-CJ-4875-01	11.1874	8.54941	11.6538	15.9611	16.506	14.403	11.3695
TCGA-CJ-4876-01	11.1575	7.84223	11.3211	15.812	16.8693	16.232	10.556
TCGA-CJ-4878-01	10.4542	8.2434	11.6612	15.334	15.1967	13.9076	5.17462
TCGA-CJ-4881-01	11.0938	8.61087	12.8015	15.8029	16.105	15.1323	9.34949
TCGA-CJ-4882-01	11.6028	8.95046	13.0504	15.5009	16.0653	15.5653	10.3896
TCGA-CJ-4884-01	11.2399	8.42541	12.4805	15.4479	16.0223	15.0922	10.1761
TCGA-CJ-4885-01	11.3685	8.24271	12.021	16.2203	16.3413	15.5791	8.24775
TCGA-CJ-4886-01	11.3261	8.64141	12.3988	15.5364	16.4499	14.8745	9.73183
TCGA-CJ-4887-01	11.8851	8.63551	12.2178	16.7994	17.3062	16.8446	11.3355
TCGA-CJ-4888-01	10.9773	9.08123	12.6145	16.6888	17.0999	15.4286	11.9296
TCGA-CJ-4889-01	10.8836	8.79598	11.5038	15.5946	15.7608	15.5087	9.65831
TCGA-CJ-4890-01	11.5087	9.17464	12.5826	16.0617	16.5087	15.3574	11.6749
TCGA-CJ-4891-01	10.0449	8.37746	13.242	16.9011	17.4471	16.5661	8.05755
TCGA-CJ-4892-01	11.415	8.85145	11.5356	16.5052	16.9647	15.1347	11.4814
TCGA-CJ-4893-01	11.4713	8.69325	11.9092	15.9068	16.8153	15.3686	10.6943
TCGA-CJ-4894-01	10.8522	8.7432	11.6748	15.8423	16.7132	15.4563	11.273
TCGA-CJ-4895-01	10.8386	8.48754	13.0113	15.648	16.3072	14.5191	9.23564
TCGA-CJ-4897-01	11.113	8.39084	11.7681	14.9766	15.4953	14.283	8.41347
TCGA-CJ-4899-01	9.89621	8.8552	12.4249	14.8659	15.1869	15.2027	8.32535
TCGA-CJ-4901-01	11.458	8.7795	12.5291	15.3489	16.3184	16.0151	11.2223
TCGA-CJ-4902-01	12.8501	9.28189	13.3022	15.6461	15.9839	15.1776	9.09211
TCGA-CJ-4903-01	10.7783	8.44543	11.7326	15.1976	15.8043	15.173	9.69376
TCGA-CJ-4904-01	11.3585	8.80118	12.6623	15.2731	16.1502	15.3261	8.82942
TCGA-CJ-4905-01	12.2786	9.25274	12.9964	14.6554	15.7668	14.7962	8.01782
TCGA-CJ-4907-01	13.0291	9.01642	12.6688	15.1262	15.2629	15.0411	7.72779
TCGA-CJ-4908-01	12.0946	9.41343	13.0883	15.3085	15.5182	15.0255	9.01131
TCGA-CJ-4912-01	10.4274	8.77493	12.0576	14.6206	14.7157	14.8202	7.80748
TCGA-CJ-4916-01	11.1659	9.03398	11.3691	16.3636	17.1184	16.3505	11.9016
TCGA-CJ-4918-01	11.9896	9.08668	13.3432	15.0011	15.1877	14.5146	9.07787
TCGA-CJ-4920-01	12.0525	8.9212	12.8532	14.9546	15.6092	14.9911	7.08213
TCGA-CJ-4923-01	11.0283	8.88578	12.4929	16.0468	16.1038	14.8952	10.4076
TCGA-CJ-5671-01	12.0615	9.00037	13.7455	15.1617	15.8068	14.6012	9.29121
TCGA-CJ-5672-01	10.7455	8.77141	11.8573	16.5744	16.9741	15.823	11.507
TCGA-CJ-5675-01	10.5975	8.55579	11.0597	16.7467	17.6723	16.6672	12.2416
TCGA-CJ-5676-01	10.9233	8.41146	13.8498	15.6188	16.2503	15.1157	9.7091
TCGA-CJ-5677-01	10.2885	8.27484	12.5877	16.0912	15.9506	14.1364	7.67673
TCGA-CJ-5678-01	10.4514	7.80229	11.4841	17.4736	18.0624	16.238	11.2654
TCGA-CJ-5679-01	10.6709	8.02915	13.0993	15.7962	16.651	15.8181	7.64806
TCGA-CJ-5680-01	10.3828	8.1003	11.3618	15.2378	15.23	15.1072	6.30026
TCGA-CJ-5681-01	10.1501	9.87397	9.91372	15.352	14.8775	14.384	5.19507
TCGA-CJ-5682-01	11.1575	8.201	12.3086	15.4802	15.6313	15.3924	8.85849
TCGA-CJ-5683-01	10.9085	8.89637	11.993	16.3103	16.3572	15.4595	7.8302
TCGA-CJ-5684-01	11.5249	8.47477	11.9838	15.3247	16.3014	15.2686	10.2012
TCGA-CJ-5686-01	10.6126	8.59063	12.1264	15.6598	16.4237	14.645	9.03832
TCGA-CJ-5689-01	11.1246	8.68204	12.7534	15.8537	16.5846	14.7998	9.54285
TCGA-CJ-6027-01	10.6402	8.26641	11.7469	15.4725	16.0646	14.4788	11.1249
TCGA-CJ-6028-01	11.3722	8.69254	12.6	14.8994	15.6113	14.9667	11.2631
TCGA-CJ-6030-01	11.3203	8.9042	12.4975	15.5515	16.0257	15.1901	9.86765
TCGA-CJ-6031-01	11.7321	8.81265	13.07	15.4699	15.7293	15.1123	10.2852
TCGA-CJ-6032-01	10.8713	8.61947	11.4686	15.2517	15.7886	15.6708	9.28959
TCGA-CJ-6033-01	12.6525	8.56622	13.7517	16.0073	16.0161	14.8291	8.47505
TCGA-CW-5580-01	10.4505	8.54928	12.8865	15.0502	14.709	13.3018	5.85404
TCGA-CW-5581-01	11.5322	8.62232	12.6041	15.5568	15.9369	14.5164	8.37693
TCGA-CW-5583-01	10.5378	8.65664	11.9577	14.4361	15.1357	14.3337	7.61094
TCGA-CW-5584-01	11.5437	8.5146	12.5962	15.5893	15.6202	15.2114	6.94682
TCGA-CW-5585-01	11.8796	8.38692	11.8711	14.9765	14.8444	15.0642	5.58442
TCGA-CW-5587-01	10.1801	8.69535	11.5125	16.1718	17.0157	15.7961	11.1495
TCGA-CW-5589-01	11.0289	8.68157	12.5833	14.8628	15.7415	14.4158	7.15354
TCGA-CW-5590-01	11.2744	8.81259	12.7589	15.4307	15.5686	14.9811	8.86854
TCGA-CW-5591-01	10.2849	8.22864	10.4764	14.3184	13.9489	13.2732	6.18931
TCGA-CW-6087-01	9.22779	8.84838	11.4738	16.1864	16.9534	15.9527	12.6847
TCGA-CW-6088-01	10.7434	8.80689	12.034	14.8921	15.422	14.7026	7.0559
TCGA-CW-6090-01	12.1231	8.75964	13.5506	15.0125	15.3855	13.9838	9.40811
TCGA-CW-6093-01	11.3373	8.90224	12.5153	14.1391	14.9193	14.2866	6.03551
TCGA-CZ-4853-01	11.0419	7.78859	10.8961	15.3648	15.6587	14.9693	6.77026
TCGA-CZ-4854-01	10.8799	8.54236	12.0506	14.1353	14.7981	14.3472	8.46191
TCGA-CZ-4856-01	10.7539	8.18758	12.2195	16.6583	16.6748	15.7886	9.35622
TCGA-CZ-4857-01	10.9654	8.99779	11.9826	14.6486	15.2265	14.0385	8.51989
TCGA-CZ-4858-01	8.65411	8.81674	12.5306	15.4267	15.8751	14.7615	11.2475
TCGA-CZ-4859-01	10.1207	7.85351	10.8943	15.0268	16.0527	15.7506	7.13981
TCGA-CZ-4861-01	8.83422	8.32688	11.4671	15.8169	16.1466	15.1991	9.33374
TCGA-CZ-4862-01	9.7287	8.76526	11.7352	15.9212	16.2151	15.7706	11.5064
TCGA-CZ-4863-01	9.3381	8.66178	11.6039	16.0519	16.8162	15.3909	11.6755
TCGA-CZ-4865-01	10.6301	8.51625	12.4881	16.0937	16.5284	15.9397	9.7218
TCGA-CZ-4866-01	10.649	8.00082	10.6143	15.5163	15.4576	15.068	7.40682
TCGA-CZ-5452-01	10.4254	8.40761	11.2853	16.8091	17.2799	16.2075	11.8371
TCGA-CZ-5453-01	11.255	8.75009	11.7111	14.7283	15.5819	14.7797	4.76845
TCGA-CZ-5454-01	13.2657	8.05285	12.6141	15.4586	15.7749	14.7191	8.65209
TCGA-CZ-5455-01	10.3758	8.87744	11.5304	16.0597	16.6046	15.9422	11.1708
TCGA-CZ-5457-01	9.51982	8.36517	11.5237	14.9562	16.0293	15.1184	9.09878
TCGA-CZ-5458-01	11.2505	8.91732	11.9748	15.728	15.9998	15.3808	9.11258
TCGA-CZ-5460-01	10.3806	8.40381	11.9032	16.0039	16.4763	16.2073	10.2247
TCGA-CZ-5461-01	11.9434	8.51757	12.048	14.9711	15.1944	14.7875	7.87794
TCGA-CZ-5462-01	9.7968	8.11823	10.7675	15.9635	16.3087	15.2897	7.04005
TCGA-CZ-5463-01	11.5921	8.52582	11.2605	15.3285	16.2192	15.773	9.05999
TCGA-CZ-5464-01	9.85046	8.6205	12.4469	15.9528	16.4179	14.7874	9.87679
TCGA-CZ-5465-01	11.5771	8.57815	11.8212	15.262	15.361	14.7946	6.72437
TCGA-CZ-5467-01	12.2495	8.73694	13.3327	14.9607	15.4059	14.9006	7.15759
TCGA-CZ-5468-01	10.4033	8.28498	14.3008	16.0145	15.1473	15.4188	8.45046
TCGA-CZ-5469-01	10.9171	7.87125	12.4144	15.9474	15.3809	14.6682	7.87652
TCGA-CZ-5470-01	9.8185	8.28913	11.4031	16.6108	16.7752	15.793	10.2167
TCGA-CZ-5982-01	10.7223	8.21504	12.3311	14.4799	14.9809	13.8599	7.15197
TCGA-CZ-5984-01	10.9571	8.23417	12.0683	15.3267	15.7999	15.0364	8.07547
TCGA-CZ-5985-01	10.1462	8.28334	11.1025	16.4166	16.3407	14.5447	8.96065
TCGA-CZ-5986-01	10.4043	8.74647	11.2978	14.3791	15.3762	14.3408	6.4083
TCGA-CZ-5987-01	9.05319	7.98056	11.5358	15.789	16.1671	15.2889	8.77667
TCGA-CZ-5988-01	10.8948	8.81232	13.5247	15.3127	15.5666	14.3353	8.89649
TCGA-CZ-5989-01	10.531	8.58898	10.0025	14.5913	15.6401	12.4279	10.5538
TCGA-DV-5565-01	13.217	8.33178	13.9454	15.7472	15.8435	14.5266	7.91815
TCGA-DV-5566-01	9.81697	8.35856	11.9285	16.1133	16.4541	15.4914	7.80137
TCGA-DV-5567-01	9.67787	8.63435	12.1898	14.0392	14.2273	13.8905	5.32285
TCGA-DV-5568-01	11.6654	8.86059	13.7815	15.8283	16.0195	14.949	10.5274
TCGA-DV-5569-01	10.4539	8.94062	12.8858	16.0524	16.1312	15.2393	9.07037
TCGA-DV-5574-01	11.1832	8.90185	13.0835	15.7626	16.524	15.188	10.3105
TCGA-DV-5575-01	10.0266	8.89229	12.1917	15.9561	16.5055	15.4509	9.68085
TCGA-DV-5576-01	10.047	8.96324	12.176	14.2765	14.4027	14.3378	4.1223
