# Supplementary material for: ANGPTL2‐mediated epigenetic repression of MHC‐I in tumor cells accelerates tumor immune evasion
Source: Mol Oncol. 2023 Aug 7;17(12):2637–58. doi: 10.1002/1878-0261.13490 (PMC10701769; doi:10.1002/1878-0261.13490)
Supplement: Supplementary file 8 — Table S7. ANGPTL2 expression levels and overall survival of patients with metastatic melanoma treated with PD‐1 inhibitors. [file MOL2-17-2637-s001.xlsx]

## Sheet: Sheet1
Table S7. ANGPTL2 expression levels and overall survival of patients with metastatic melanoma treated with PD-1 inhibitors
Study ID: mel_dfci_2019
Patient ID	Immunotherapy	Biopsy Context	Biopsy Site	Group	ANGPTL2 (mRNA expression (RNA Seq TPM))	HLA-A (mRNA expression (RNA Seq TPM))	HLA-B (mRNA expression (RNA Seq TPM))	HLA-C (mRNA expression (RNA Seq TPM))	Survival time (months)	Status
Patient1	MK3475	Pre-PD1	skin	ANGPTL2 Low	0.781586	162.896	287.2	183.803	9.43333	deceased
Patient102	MK3475	Pre-PD1	brain	ANGPTL2 Low	1.99133	219.394	150.485	331.395	26.1667	censored
Patient105	MK3475	Pre-PD1	skin	ANGPTL2 Low	0.0540922	144.075	113.512	122.167	17.3667	deceased
Patient107	MK3475	Pre-PD1	adrenal gland	ANGPTL2 Low	0	112.224	223.721	184.108	1.56667	deceased
Patient108	MK3475	Pre-PD1	lymph node	ANGPTL2 Low	0.454532	42.4987	84.3157	74.4675	5.5	deceased
Patient11	MK 3475	Pre-PD1	skin	ANGPTL2 Low	1.51735	357.249	216.634	206.251	5.33333	deceased
Patient126	Nivolumab	Pre-PD1	skin	ANGPTL2 Low	2.13481	1238.91	1882.91	1369.55	33.0667	censored
Patient13	MK3475	Pre-PD1	skin	ANGPTL2 Low	1.04802	241.73	139.951	119.535	1.93333	deceased
Patient130	Nivolumab	Pre-PD1	brain	ANGPTL2 Low	2.14601	1969.62	1603.65	864.345	6.4	deceased
Patient131	MK3475	Pre-PD1	skin	ANGPTL2 Low	1.41085	185.939	251.877	197.812	27.7667	censored
Patient135	Pembrolizumab	Pre-PD1	skin	ANGPTL2 Low	2.96176	223.143	370.81	263.471	20.9333	censored
Patient137	Pembrolizumab	Pre-PD1	lymph node	ANGPTL2 Low	2.30086	1542.4	2073.86	1293.69	25.7333	censored
Patient140	Pembrolizumab	Pre-PD1	skin	ANGPTL2 Low	1.79971	231.744	275.307	237.956	11.7	deceased
Patient141	Nivolumab	Pre-PD1	skin	ANGPTL2 Low	2.44597	213.308	124.478	111.861	29.1667	censored
Patient143	MK3475	Pre-PD1	skin	ANGPTL2 Low	0	0	55.8557	0	21	censored
Patient146	MK3475	Pre-PD1	skin	ANGPTL2 Low	2.94877	233.24	262.206	174.499	20.4	censored
Patient147	Nivolumab	Pre-PD1	skin	ANGPTL2 Low	2.02894	236.519	207.649	164.471	32	censored
Patient148	MK3475	Pre-PD1	skin	ANGPTL2 Low	1.44103	407.987	196.155	99.6798	26.4	censored
Patient15	MK 3475	Pre-PD1	skin	ANGPTL2 Low	0.835875	130.842	317.326	178.794	4.96667	deceased
Patient150	Pembrolizumab	Pre-PD1	liver	ANGPTL2 Low	2.13721	210.334	211.518	107.945	22.8333	censored
Patient159	MK3475	Pre-Ipilimumab	maxillary sinus, hard palate	ANGPTL2 Low	1.88605	373.704	331.634	243.034	9.6	censored
Patient162	Nivolumab	Pre-PD1	intestinal metastasis	ANGPTL2 Low	0.685717	500.478	806.556	632.689	6.7	deceased
Patient166	Nivolumab	Pre-PD1	soft tissue	ANGPTL2 Low	2.03087	312.898	144.821	185.439	6.83333	deceased
Patient167	Nivolumab	Pre-PD1	brain	ANGPTL2 Low	1.38846	815.425	828.78	289.99	9.4	deceased
Patient169	MK3475	Pre-PD1	skin	ANGPTL2 Low	2.36837	211.609	230.205	154.014	18.1	censored
Patient17	Nivolumab	Pre-PD1	lymph node	ANGPTL2 Low	1.69538	1154.06	973.537	925.675	22.8667	deceased
Patient173	MK3475	Pre-PD1	lung	ANGPTL2 Low	0.77398	481.529	583.807	415.45	1.4	deceased
Patient179	MK3475	Pre-PD1	lymph node	ANGPTL2 Low	0.399927	283.629	165.01	306.771	21.7667	censored
Patient18	Nivolumab	Pre-PD1	skin	ANGPTL2 Low	2.48606	273.914	193.167	249.028	4.33333	deceased
Patient191	Nivolumab	Pre-PD1	skin	ANGPTL2 Low	2.65705	778.661	492.81	466.119	21.9333	censored
Patient196	Nivolumab	Pre-PD1	brain	ANGPTL2 Low	0.771869	1240.97	275.306	208.655	2.7	deceased
Patient197	Nivolumab	Pre-PD1	brain	ANGPTL2 Low	2.12116	191.865	49.1069	56.8911	32	censored
Patient200	MK3475	Pre-PD1	brain	ANGPTL2 Low	1.0832	1517.32	1266.41	787.709	17.0667	deceased
Patient21	MK3475	Pre-PD1	skin	ANGPTL2 Low	0.989723	493.827	177.048	170.525	30.2	censored
Patient22	Nivolumab	Pre-Ipi	skin	ANGPTL2 Low	2.78966	204.243	52.9438	48.3807	8.43333	deceased
Patient27	MK3475	Pre-PD1	lymph node	ANGPTL2 Low	1.23409	176.631	266.328	250.461	14.3667	deceased
Patient30	MK3475	Pre-PD1	skin	ANGPTL2 Low	0.430178	56.9269	431.641	376.119	7.1	deceased
Patient31	MK3475	Pre-PD1	skin	ANGPTL2 Low	0.525775	463.164	447.894	147.896	14.2	deceased
Patient32	MK3475	Pre-PD1	skin	ANGPTL2 Low	2.92915	54.5371	68.7192	73.9032	1.76667	deceased
Patient36	Nivolumab	Pre-PD1	lung	ANGPTL2 Low	1.47559	54.6805	129.017	118.688	15.0333	deceased
Patient38	Nivolumab	Pre-Ipilimumab	colon	ANGPTL2 Low	2.17855	115.144	88.3619	57.9203	11.4333	deceased
Patient4	MK3475	Pre-Ipilimumab	skin	ANGPTL2 Low	2.25442	58.9557	101.082	86.6641	20	deceased
Patient40	Nivolumab	Pre-PD1	liver	ANGPTL2 Low	0.629491	39.4219	60.4311	50.7527	15.6	deceased
Patient44	Nivolumab	Pre-PD1	soft tissue	ANGPTL2 Low	2.89711	1377.57	1390.86	1184.77	30.7333	censored
Patient48	MK3475	Pre-PD1	skin	ANGPTL2 Low	0.471931	160.575	168.078	202.34	1.76667	deceased
Patient6	MK3475	Pre-PD1	skin	ANGPTL2 Low	2.29555	154.917	121.434	102.447	22.9	deceased
Patient61	Nivolumab	On-Ipilimumab	skin	ANGPTL2 Low	0.846666	502.783	721.394	391.331	32.9	censored
Patient63	Nivolumab	Pre-PD1	skin	ANGPTL2 Low	1.07306	82.4616	163.104	107.16	5.93333	deceased
Patient67	Nivolumab	Pre-PD1	skin	ANGPTL2 Low	0.82199	17.2829	17.1353	16.7138	4.53333	deceased
Patient7	MK3475	On-Ipilimumab	skin	ANGPTL2 Low	1.11477	396.379	572.11	243.982	8.96667	deceased
Patient73	Nivolumab	Pre-PD1	skin	ANGPTL2 Low	1.02499	555.319	526.219	454.024	28.2	deceased
Patient75	Nivolumab	Pre-PD1	skin	ANGPTL2 Low	1.21359	1689.41	2297.66	1132.58	29.7	censored
Patient77	Pembrolizumab	Pre-PD1	lung	ANGPTL2 Low	0.747613	1068.17	1278.46	1031.86	14.8	deceased
Patient8	MK3475	Pre-PD1	skin	ANGPTL2 Low	1.86669	185.723	277.319	177.029	33.5	deceased
Patient82	Pembrolizumab	Pre-Ipilimumab	brain	ANGPTL2 Low	0.0871879	88.1121	66.3675	44.0299	4.36667	deceased
Patient83	Nivolumab	Pre-Ipilimumab	skin	ANGPTL2 Low	1.3574	76.5473	84.9151	92.8877	2.36667	deceased
Patient87	MK3475	Pre-PD1	skin	ANGPTL2 Low	1.73171	188.09	306.626	200.516	42.1	censored
Patient94	MK3475	Pre-PD1	skin	ANGPTL2 Low	1.6451	398.777	426.252	375.784	1.33333	deceased
Patient96	Nivolumab	Pre-PD1	pancreas	ANGPTL2 Low	1.49062	301.413	145.926	191.776	30.4333	censored
Patient98	Nivolumab	Pre-PD1	lung	ANGPTL2 Low	2.34229	793.472	1466.16	926.028	22.7667	deceased
Patient10	MK3475	Pre-PD1	skin	ANGPTL2 High	3.79243	386.695	298.369	159.32	37.9667	deceased
Patient100	Nivolumab	Pre-PD1	skin	ANGPTL2 High	12.2787	1470.73	2033.72	1194.29	31.2667	deceased
Patient106	MK3475	Pre-PD1	skin	ANGPTL2 High	3.39706	863.281	832.161	846.462	26	censored
Patient112	Nivolumab	Pre-PD1	skin	ANGPTL2 High	7.84532	788.106	1158.06	1053.86	17.3667	deceased
Patient116	Nivolumab	Pre-PD1	skin	ANGPTL2 High	4.32472	233.677	213.542	189.815	3.93333	deceased
Patient117	MK3475	Pre-PD1	soft tissue	ANGPTL2 High	9.44283	578.384	1052.08	500.292	9.83333	deceased
Patient121	MK3475	Pre-PD1	skin	ANGPTL2 High	6.85078	1405.41	1012.96	476.866	43.5333	censored
Patient125	Nivolumab	Pre-PD1	skin	ANGPTL2 High	4.16347	1526.56	1988.83	1266.45	32.6	censored
Patient127	Nivolumab	Pre-PD1	stomach	ANGPTL2 High	7.08801	341.255	327.266	301.755	28.8667	censored
Patient132	Pembrolizumab	Pre-PD1	lung	ANGPTL2 High	3.16512	826.769	850.123	601.302	24.6333	censored
Patient133	Pembrolizumab	Pre-PD1	skin	ANGPTL2 High	6.94418	1186.43	683.773	476.695	12.3333	deceased
Patient134	Pembrolizumab	Pre-PD1	skin	ANGPTL2 High	4.49625	700.459	1085.08	603.327	19.6667	deceased
Patient14	MK 3475	Pre-PD1	skin	ANGPTL2 High	4.70028	380.392	598.525	353.228	6.2	deceased
Patient142	MK3475	Pre-PD1	skin	ANGPTL2 High	7.43043	337.165	427.155	244.284	33.2	censored
Patient144	MK3475	Pre-PD1	skin	ANGPTL2 High	19.892	204.995	147.784	62.4002	22.0667	censored
Patient145	MK3475	Pre-PD1	skin	ANGPTL2 High	14.2979	492.857	454.673	423.596	27.7667	censored
Patient149	Pembrolizumab	Pre-PD1	lung	ANGPTL2 High	3.60336	952.031	1447.87	711.605	16.5667	deceased
Patient154	MK3475	Pre-PD1	skin	ANGPTL2 High	23.2992	215.278	180.33	190.908	21.1667	censored
Patient155	Pembrolizumab	Pre-PD1	skin	ANGPTL2 High	5.34603	582.846	592.475	290.038	15.8333	censored
Patient156	Pembrolizumab	Pre-PD1	skin	ANGPTL2 High	17.3185	445.502	273.364	203.983	2.9	deceased
Patient158	Pembrolizumab	Pre-PD1	adrenal gland	ANGPTL2 High	3.33121	283.044	223.915	191.019	6.46667	censored
Patient163	Nivolumab	Pre-Ipilimumab	lymph node	ANGPTL2 High	4.95576	158.814	212.28	172.66	5.76667	deceased
Patient165	MK3475	Pre-PD1	soft tissue	ANGPTL2 High	5.15094	184.196	216.631	86.3284	2.5	censored
Patient168	Nivolumab	Pre-PD1	lymph node	ANGPTL2 High	9.31609	205.569	110.788	77.1347	20.7667	censored
Patient170	MK3475	Pre-PD1	skin	ANGPTL2 High	14.348	501.928	331.217	293.219	11.5667	censored
Patient172	MK3475	Pre-PD1	skin	ANGPTL2 High	16.9468	437.676	632.324	379.04	9.06667	censored
Patient181	Nivolumab	Pre-PD1	skin	ANGPTL2 High	10.0278	541.944	636.804	501.441	15.8667	censored
Patient183	MK3475	Pre-PD1	skin	ANGPTL2 High	3.12365	182.002	327.789	274.101	19.0667	deceased
Patient184	Nivolumab	Pre-PD1	skin	ANGPTL2 High	7.43103	1202.3	617.19	565.674	17.1	censored
Patient185	Nivolumab	Pre-PD1	skin	ANGPTL2 High	21.5172	246.592	429.194	211.946	6.76667	censored
Patient187	Pembrolizumab	Pre-PD1	skin	ANGPTL2 High	5.49455	884.836	415.431	651.839	20.5667	censored
Patient188	Pembrolizumab	Pre-PD1	skin	ANGPTL2 High	5.83699	162.089	90.5294	35.2838	2.46667	deceased
Patient189	MK3475	Pre-PD1	skin	ANGPTL2 High	29.8464	1252.3	767.586	678.254	23.9333	censored
Patient193	MK3475	Pre-PD1	skin	ANGPTL2 High	4.27914	1020.72	1062.85	1060.8	21.9667	censored
Patient195	Nivolumab	Pre-Ipilimumab	skin	ANGPTL2 High	4.96886	220.739	364.604	158.682	29.8333	censored
Patient20	Nivolumab	Pre-PD1	skin	ANGPTL2 High	13.0497	823.666	927.286	641.467	8.06667	deceased
Patient201	MK3475	Pre-PD1	rectal/anal	ANGPTL2 High	8.9744	283.329	205.162	97.1776	5.56667	deceased
Patient203	MK3475	Pre-Ipilimumab	skin	ANGPTL2 High	14.7392	779.921	1193.76	483.587	20.8667	deceased
Patient204	MK3475	Pre-PD1	skin	ANGPTL2 High	4.63463	1491.05	1616.93	974.16	27.3	censored
Patient205	MK3475	Pre-PD1	skin	ANGPTL2 High	8.77822	3370.71	1838.48	2049.88	13.0667	deceased
Patient206	MK3475	Pre-PD1	skin	ANGPTL2 High	18.2998	568.344	715.897	425.861	3	deceased
Patient23	Nivolumab	Pre-PD1	skin	ANGPTL2 High	5.15116	219.536	59.7484	53.5517	32.5	censored
Patient24	Nivolumab	Pre-PD1	skin	ANGPTL2 High	4.16313	462.702	335.765	394.282	4.56667	deceased
Patient25	MK3475	On-Ipilimumab	skin	ANGPTL2 High	12.4578	431.117	377.947	219.155	36.5333	censored
Patient33	MK3475	Pre-Ipilimumab	skin	ANGPTL2 High	21.583	239.751	577.423	411.07	55.9667	censored
Patient34	MK3475	Pre-Ipilimumab	skin	ANGPTL2 High	42.7816	190.089	178.279	174.254	56.3667	censored
Patient35	Nivolumab	Pre-PD1	skin	ANGPTL2 High	3.51399	1262.7	1369.03	1279.79	32.2667	deceased
Patient37	Nivolumab	Pre-PD1	lymph node	ANGPTL2 High	16.5268	393.364	790.475	457.935	9.16667	deceased
Patient42	Nivolumab	Pre-Ipilimumab	skin	ANGPTL2 High	3.01098	491.647	419.029	329.673	34.2333	censored
Patient45	Nivolumab	Pre-PD1	skin	ANGPTL2 High	6.01894	606.309	661.459	457.752	55.5333	censored
Patient47	Nivolumab	Pre-PD1	skin	ANGPTL2 High	7.30522	48.2224	73.5911	65.6871	31.2333	censored
Patient51	Nivolumab	Pre-PD1	skin	ANGPTL2 High	29.6934	954.696	990.707	659.571	51.5667	censored
Patient56	Nivolumab	On-PD1	skin	ANGPTL2 High	12.9578	845.983	1100.78	378.935	4.06667	deceased
Patient58	Nivolumab	On-Ipilimumab	skin	ANGPTL2 High	14.0831	91.0013	150.602	96.252	10.1	deceased
Patient62	Nivolumab	Pre-PD1	skin	ANGPTL2 High	15.0134	583.967	801.2	337.597	33.3667	censored
Patient72	Nivolumab	Pre-PD1	skin	ANGPTL2 High	3.32174	441.245	457.712	225.949	13.1667	censored
Patient78	Pembrolizumab	Pre-PD1	skin	ANGPTL2 High	15.7588	767.154	1313.81	740.339	11.8667	deceased
Patient79	Pembrolizumab	Pre-PD1	brain	ANGPTL2 High	3.45834	1632.34	1558.15	1212.08	28.3	censored
Patient86	MK3475	Pre-PD1	lymph node	ANGPTL2 High	6.90224	1305.19	1848.54	978.191	44.2333	censored
Patient9	Nivolumab	Pre-PD1	skin	ANGPTL2 High	6.28061	190.078	223.363	160.335	32.1	censored
Patient99	Nivolumab	Pre-PD1	soft tissue	ANGPTL2 High	23.5608	625.621	630.019	199.632	30.7	censored
